# Supplementary material for: The Vasculome of the Mouse Brain
Source: PLoS One. 2012 Dec 20;7(12):e52665. doi: 10.1371/journal.pone.0052665 (PMC3527566; doi:10.1371/journal.pone.0052665)
Supplement: Table S1 — List of endothelial genes specifically expressed in brain, heart and kidney glomeruli. (XLSX) [file pone.0052665.s002.xlsx]

## Sheet: Table S1
Table S1: list of endothelial genes specifically expressed in brain, heart and glomeruli
						log2 signal intensity
Probe ID	Gene Symbol	Entrez ID	Description	Organ specific	Brain	Heart	Kidney
1439543_at	1110064A23Rik	68893	RIKEN cDNA 1110064A23 gene	Brain	7.75045	3.37942	3.72148
1429286_at	1190003M12Rik	68888	RIKEN cDNA 1190003M12 gene	Brain	10.0416	5.8142	4.60595
1438648_x_at	1190003M12Rik	68888	RIKEN cDNA 1190003M12 gene	Brain	8.82475	5.08734	3.78367
1458662_at	1700008O03Rik	69349	RIKEN cDNA 1700008O03 gene	Brain	9.43766	4.75713	4.15366
1429292_a_at	2310046K01Rik	69698	RIKEN cDNA 2310046K01 gene	Brain	8.44984	5.70626	5.34032
1435871_at	2600009P04Rik	66572	RIKEN cDNA 2600009P04 gene	Brain	7.75886	4.24427	4.30393
1457681_at	2610301F02Rik	545428	RIKEN cDNA 2610301F02 gene	Brain	8.77863	6.64198	4.56325
1430073_at	2900016B01Rik	67262	RIKEN cDNA 2900016B01 gene	Brain	8.26149	5.95058	5.65648
1457800_at	2900019G14Rik	72932	RIKEN cDNA 2900019G14 gene	Brain	11.8505	4.37941	3.82296
1459014_at	2900019G14Rik	72932	RIKEN cDNA 2900019G14 gene	Brain	11.3935	3.47827	2.74829
1438194_at	2900019G14Rik	72932	RIKEN cDNA 2900019G14 gene	Brain	10.108	3.74034	3.60169
1439940_at	2900019G14Rik	72932	RIKEN cDNA 2900019G14 gene	Brain	9.04671	2.24751	2.38682
1458869_at	2900076A13Rik	73002	RIKEN cDNA 2900076A13 gene	Brain	9.60537	6.28472	6.63394
1448407_at	4632428N05Rik	74048	RIKEN cDNA 4632428N05 gene	Brain	7.79247	5.60986	4.82511
1436987_at	5430433G21Rik	319909	RIKEN cDNA 5430433G21 gene	Brain	7.49162	4.624	3.9072
1458379_at	9330159F19Rik	212448	RIKEN cDNA 9330159F19 gene	Brain	7.6539	3.08509	1.67087
1434989_at	A030001O10Rik	503691	RIKEN cDNA A030001O10 gene	Brain	7.62792	2.95286	2.74435
1457557_at	A330076H08Rik	320026	RIKEN cDNA A330076H08 gene	Brain	7.43337	2.61094	2.24476
1435453_at	A930011O12Rik	268755	RIKEN cDNA A930011O12 gene	Brain	7.48008	3.68136	3.57051
1434292_at	A930034L06Rik	319317	RIKEN cDNA A930034L06 gene	Brain	9.21539	2.34448	2.17237
1460465_at	A930038C07Rik	68169	RIKEN cDNA A930038C07 gene	Brain	10.3322	5.39286	3.1099
1419759_at	Abcb1a	18671	ATP-binding cassette, sub-family B (MDR/TAP), member 1A	Brain	10.83	8.25639	5.97504
1419758_at	Abcb1a	18671	ATP-binding cassette, sub-family B (MDR/TAP), member 1A	Brain	9.77746	7.16484	4.29198
1453367_a_at	Abhd12	76192	abhydrolase domain containing 12	Brain	8.68968	5.86066	5.50587
1440447_at	Abhd2	54608	abhydrolase domain containing 2	Brain	10.5562	7.72305	7.83971
1418661_at	Abhd2	54608	abhydrolase domain containing 2	Brain	9.87829	6.88212	6.6468
1452771_s_at	Acsl3	74205	acyl-CoA synthetase long-chain family member 3	Brain	8.34631	5.39257	5.93018
1428386_at	Acsl3	74205	acyl-CoA synthetase long-chain family member 3	Brain	8.27757	5.34616	5.70138
1418204_s_at	Aif1	11629	allograft inflammatory factor 1	Brain	9.42639	4.50067	3.55829
1424126_at	Alas1	11655	aminolevulinic acid synthase 1	Brain	7.97294	5.82904	5.15418
1451461_a_at	Aldoc	11676	aldolase C, fructose-bisphosphate	Brain	8.77264	3.43586	3.02146
1454822_x_at	Apcdd1	494504	adenomatosis polyposis coli down-regulated 1	Brain	11.3533	7.09106	8.43203
1449070_x_at	Apcdd1	494504	adenomatosis polyposis coli down-regulated 1	Brain	10.0946	5.16394	6.64516
1418382_at	Apcdd1	494504	adenomatosis polyposis coli down-regulated 1	Brain	9.71672	4.92084	6.14038
1418383_at	Apcdd1	494504	adenomatosis polyposis coli down-regulated 1	Brain	9.37013	3.36658	5.25918
1416371_at	Apod	11815	apolipoprotein D	Brain	9.94695	5.98908	3.2673
1451280_at	Arpp21	74100	cyclic AMP-regulated phosphoprotein, 21	Brain	7.91843	2.51515	2.4469
1424248_at	Arpp21	74100	cyclic AMP-regulated phosphoprotein, 21	Brain	6.91525	2.46059	2.2918
1452013_at	Atp10a	11982	ATPase, class V, type 10A	Brain	8.58507	4.62817	4.93766
1447851_x_at	Atp10a	11982	ATPase, class V, type 10A	Brain	8.23355	4.45995	4.83866
1427465_at	Atp1a2	98660	ATPase, Na+/K+ transporting, alpha 2 polypeptide	Brain	9.25522	7.10103	3.64967
1434893_at	Atp1a2	98660	ATPase, Na+/K+ transporting, alpha 2 polypeptide	Brain	8.88091	6.55406	3.16409
1433888_at	Atp2b2	11941	ATPase, Ca++ transporting, plasma membrane 2	Brain	9.04562	4.63823	4.07205
1420402_at	Atp2b2	11941	ATPase, Ca++ transporting, plasma membrane 2	Brain	8.09808	3.83272	3.96072
1420403_at	Atp2b2	11941	ATPase, Ca++ transporting, plasma membrane 2	Brain	7.70716	4.22404	4.21534
1417799_at	Atp6v1g2	66237	ATPase, H+ transporting, lysosomal V1 subunit G2	Brain	7.27871	3.81901	4.43712
1421341_at	Axin2	12006	axin2	Brain	7.48291	5.07174	5.13566
1433200_at	B230114A03Rik	77985	RIKEN cDNA B230114A03 gene	Brain	7.21411	2.79666	2.71518
1435375_at	BC052328	223433	cDNA sequence BC052328	Brain	8.76517	5.59349	4.39517
1434203_at	BC055107	268709	cDNA sequence BC055107	Brain	9.29474	7.01048	6.38532
1419004_s_at	Bcl2a1a	12044	B-cell leukemia/lymphoma 2 related protein A1a	Brain	7.46447	5.19035	4.2662
1426930_at	Brunol4	108013	bruno-like 4, RNA binding protein (Drosophila)	Brain	8.30425	3.63099	3.20399
1452240_at	Brunol4	108013	bruno-like 4, RNA binding protein (Drosophila)	Brain	7.86582	2.48694	2.49153
1426929_at	Brunol4	108013	bruno-like 4, RNA binding protein (Drosophila)	Brain	7.29257	4.56202	4.76942
1434969_at	Brunol5	319586	bruno-like 5, RNA binding protein (Drosophila)	Brain	7.38303	3.27629	2.97953
1456616_a_at	Bsg	12215	basigin	Brain	12.4335	10.0167	8.88146
1450467_at	Bsn	12217	bassoon	Brain	7.65411	4.73315	4.34348
1417381_at	C1qa	12259	complement component 1, q subcomponent, alpha polypeptide	Brain	9.74071	5.67359	3.70072
1437726_x_at	C1qb	12260	complement component 1, q subcomponent, beta polypeptide	Brain	11.981	8.13268	3.62483
1434366_x_at	C1qb	12260	complement component 1, q subcomponent, beta polypeptide	Brain	10.6234	7.04022	3.3363
1417063_at	C1qb	12260	complement component 1, q subcomponent, beta polypeptide	Brain	9.87989	5.03826	3.30207
1449401_at	C1qc	12262	complement component 1, q subcomponent, C chain	Brain	10.8102	6.4431	3.16798
1419483_at	C3ar1	12267	complement component 3a receptor 1	Brain	7.70955	5.01245	3.68013
1431611_a_at	Cadm1	54725	cell adhesion molecule 1	Brain	9.48908	6.68152	5.64093
1417376_a_at	Cadm1	54725	cell adhesion molecule 1	Brain	8.21804	4.79082	4.14132
1435147_x_at	Cadm2	239857	cell adhesion molecule 2	Brain	7.30382	2.5632	2.27328
1418922_at	Cadm3	94332	cell adhesion molecule 3	Brain	9.07894	4.94285	2.84535
1442707_at	Camk2a	12322	calcium/calmodulin-dependent protein kinase II alpha	Brain	9.10764	4.83087	5.83801
1452453_a_at	Camk2a	12322	calcium/calmodulin-dependent protein kinase II alpha	Brain	8.35168	5.41399	5.10357
1439843_at	Camk4	12326	calcium/calmodulin-dependent protein kinase IV	Brain	7.22219	3.21007	3.52923
1448752_at	Car2	12349	carbonic anhydrase 2	Brain	8.13974	4.30302	3.53969
1450357_a_at	Ccr6	12458	chemokine (C-C motif) receptor 6	Brain	7.85728	3.94757	3.95737
1417100_at	Cd320	54219	CD320 antigen	Brain	7.75179	5.34496	5.07303
1450513_at	Cd33	12489	CD33 antigen	Brain	7.52211	4.93374	3.73491
1449164_at	Cd68	12514	CD68 antigen	Brain	7.97354	4.82283	4.39862
1433451_at	Cdk5r1	12569	cyclin-dependent kinase 5, regulatory subunit 1 (p35)	Brain	8.04452	4.67816	5.21319
1450466_at	Cdk5r2	12570	cyclin-dependent kinase 5, regulatory subunit 2 (p39)	Brain	7.81935	3.89626	3.93537
1425638_at	Centa2	216991	centaurin, alpha 2	Brain	9.63065	7.32256	6.07266
1415885_at	Chgb	12653	chromogranin B	Brain	8.27586	3.85644	3.61486
1417839_at	Cldn5	12741	claudin 5	Brain	11.6755	9.12733	8.29746
1449563_at	Cntn1	12805	contactin 1	Brain	8.03737	2.68432	2.5894
1452981_at	Cntn1	12805	contactin 1	Brain	7.40746	3.76075	3.25504
1437782_at	Cntnap2	66797	contactin associated protein-like 2	Brain	7.82272	2.66387	2.3738
1418306_at	Crybb1	12960	crystallin, beta B1	Brain	7.86782	5.36622	5.31085
1419872_at	Csf1r	12978	colony stimulating factor 1 receptor	Brain	12.3303	8.25015	4.83223
1419873_s_at	Csf1r	12978	colony stimulating factor 1 receptor	Brain	9.85997	5.4441	3.34373
1423593_a_at	Csf1r	12978	colony stimulating factor 1 receptor	Brain	9.5781	5.2054	4.41106
1448591_at	Ctss	13040	cathepsin S	Brain	11.6835	7.36797	5.00787
1435083_at	Ctxn1	330695	cortexin 1	Brain	7.3299	3.93127	4.33378
1450020_at	Cx3cr1	13051	chemokine (C-X3-C) receptor 1	Brain	9.40286	4.78434	4.18848
1450019_at	Cx3cr1	13051	chemokine (C-X3-C) receptor 1	Brain	8.37501	3.18564	2.86442
1427247_at	D3Bwg0562e	229791	DNA segment, Chr 3, Brigham & Women's Genetics 0562 expressed	Brain	7.40959	2.64653	2.55394
1451970_at	Daglb	231871	diacylglycerol lipase, beta	Brain	8.70056	6.26983	6.17026
1424270_at	Dclk1	13175	doublecortin-like kinase 1	Brain	8.15629	4.11685	2.75265
1451917_a_at	Dclk1	13175	doublecortin-like kinase 1	Brain	7.83608	3.68465	2.8802
1450863_a_at	Dclk1	13175	doublecortin-like kinase 1	Brain	7.74823	3.14669	2.67758
1423125_at	Dclk1	13175	doublecortin-like kinase 1	Brain	7.74501	3.86189	3.84632
1429298_at	Ddah1	69219	dimethylarginine dimethylaminohydrolase 1	Brain	9.5721	6.80863	7.19381
1426215_at	Ddc	13195	dopa decarboxylase	Brain	7.77834	3.25301	2.81783
1424549_at	Degs2	70059	degenerative spermatocyte homolog 2 (Drosophila), lipid desaturase	Brain	9.52068	5.47035	4.1606
1418937_at	Dio2	13371	deiodinase, iodothyronine, type II	Brain	7.82197	4.9729	3.56281
1421200_at	Dlg2	23859	discs, large homolog 2 (Drosophila)	Brain	7.47348	3.83469	4.12137
1438466_at	Dnahc7b	227058	dynein, axonemal, heavy chain 7B	Brain	7.58964	4.29512	3.93339
1433596_at	Dnajc6	72685	DnaJ (Hsp40) homolog, subfamily C, member 6	Brain	7.00508	3.09696	2.60227
1427754_a_at	Dnm1	13429	dynamin 1	Brain	7.4781	4.7857	4.67965
1447953_at	Egfl8	81701	EGF-like domain 8	Brain	8.65246	6.29372	6.48717
1434083_a_at	Elmod1	270162	ELMO domain containing 1	Brain	8.1236	2.72144	2.56451
1440312_at	Elovl7	74559	ELOVL family member 7, elongation of long chain fatty acids (yeast)	Brain	10.1768	5.00264	5.38674
1424098_at	Elovl7	74559	ELOVL family member 7, elongation of long chain fatty acids (yeast)	Brain	8.44041	3.30282	2.78279
1418829_a_at	Eno2	13807	enolase 2, gamma neuronal	Brain	8.70789	4.77503	3.72581
1426010_a_at	Epb4.1l3	13823	erythrocyte protein band 4.1-like 3	Brain	7.26718	5.05967	3.62082
1450241_a_at	Evi2a	14017	ecotropic viral integration site 2a	Brain	7.66545	3.58287	3.24804
1455889_at	Far2	330450	fatty acyl CoA reductase 2	Brain	8.46616	4.14819	3.84458
1430986_at	Farsb	23874	phenylalanyl-tRNA synthetase, beta subunit	Brain	8.96425	4.47462	4.37225
1440286_at	Fbxl16	214931	F-box and leucine-rich repeat protein 16	Brain	7.80039	3.84018	3.5537
1417876_at	Fcgr1	14129	Fc receptor, IgG, high affinity I	Brain	7.84138	3.79512	3.58663
1448620_at	Fcgr3	14131	Fc receptor, IgG, low affinity III	Brain	9.32564	5.7153	4.57396
1448891_at	Fcrls	80891	Fc receptor-like S, scavenger receptor	Brain	11.2013	5.81679	4.14974
1434939_at	Foxf1a	15227	forkhead box F1a	Brain	8.20504	4.41839	3.89536
1418220_at	Foxf2	14238	forkhead box F2	Brain	8.60257	2.92778	2.85758
1438558_x_at	Foxq1	15220	forkhead box Q1	Brain	8.93506	2.25113	2.01626
1435021_at	Gabrb3	14402	gamma-aminobutyric acid (GABA-A) receptor, subunit beta 3	Brain	7.84734	2.4444	2.17214
1435606_at	Gal3st4	330217	galactose-3-O-sulfotransferase 4	Brain	7.09357	2.9393	2.59936
1425579_at	Gfra2	14586	glial cell line derived neurotrophic factor family receptor alpha 2	Brain	7.82942	5.8003	5.13488
1423007_a_at	Gfra2	14586	glial cell line derived neurotrophic factor family receptor alpha 2	Brain	7.23528	4.32832	4.23282
1426235_a_at	Glul	14645	glutamate-ammonia ligase (glutamine synthetase)	Brain	10.2445	7.74303	7.27694
1417434_at	Gpd2	14571	glycerol phosphate dehydrogenase 2, mitochondrial	Brain	10.9046	8.45917	8.70244
1428323_at	Gpd2	14571	glycerol phosphate dehydrogenase 2, mitochondrial	Brain	8.08569	5.67139	6.01247
1456741_s_at	Gpm6a	234267	glycoprotein m6a	Brain	10.4882	7.97216	3.65938
1423091_a_at	Gpm6b	14758	glycoprotein m6b	Brain	10.0872	6.72014	6.16953
1452353_at	Gpr155	68526	G protein-coupled receptor 155	Brain	8.38969	5.58544	6.36967
1422542_at	Gpr34	23890	G protein-coupled receptor 34	Brain	8.10837	3.4347	2.70551
1421970_a_at	Gria2	14800	glutamate receptor, ionotropic, AMPA2 (alpha 2)	Brain	8.78606	2.49608	2.54389
1434146_at	Gria2	14800	glutamate receptor, ionotropic, AMPA2 (alpha 2)	Brain	8.66067	2.18087	2.27957
1420563_at	Gria3	53623	glutamate receptor, ionotropic, AMPA3 (alpha 3)	Brain	7.31513	3.6195	2.97051
1457003_at	Grin2b	14812	glutamate receptor, ionotropic, NMDA2B (epsilon 2)	Brain	7.6214	3.85861	4.01244
1456119_at	Grm5	108071	glutamate receptor, metabotropic 5	Brain	8.10417	2.65066	2.49559
1418172_at	Hebp1	15199	heme binding protein 1	Brain	7.94829	5.92415	5.4647
1460180_at	Hexb	15212	hexosaminidase B	Brain	11.867	7.91502	6.96228
1437874_s_at	Hexb	15212	hexosaminidase B	Brain	11.7196	8.30456	7.62151
1425671_at	Homer1	26556	homer homolog 1 (Drosophila)	Brain	9.40473	7.05383	5.6327
1452982_at	Igf1r	16001	insulin-like growth factor I receptor	Brain	7.8856	5.14266	5.69577
1421303_at	Ikzf1	22778	IKAROS family zinc finger 1	Brain	7.60127	5.15411	4.71021
1450678_at	Itgb2	16414	integrin beta 2	Brain	8.23502	5.5292	4.16711
1441946_at	Itih5	209378	inter-alpha (globulin) inhibitor H5	Brain	8.99982	5.31142	3.54946
1429159_at	Itih5	209378	inter-alpha (globulin) inhibitor H5	Brain	8.88717	4.93875	2.49097
1436755_at	Itih5	209378	inter-alpha (globulin) inhibitor H5	Brain	8.84225	4.57588	3.37721
1451047_at	Itm2a	16431	integral membrane protein 2A	Brain	12.0783	6.7489	5.29039
1423608_at	Itm2a	16431	integral membrane protein 2A	Brain	11.1073	5.4111	3.6331
1436066_at	Kalrn	545156	kalirin, RhoGEF kinase	Brain	9.42066	4.74378	5.03243
1431254_at	Kbtbd11	74901	kelch repeat and BTB (POZ) domain containing 11	Brain	9.21542	5.48528	4.33291
1435465_at	Kbtbd11	74901	kelch repeat and BTB (POZ) domain containing 11	Brain	9.13708	5.02361	4.1764
1455258_at	Kcnc2	268345	potassium voltage gated channel, Shaw-related subfamily, member 2	Brain	7.24932	3.60776	1.96102
1434670_at	Kif5a	16572	kinesin family member 5A	Brain	8.09028	2.79269	2.5182
1450249_s_at	Kif5a	16572	kinesin family member 5A	Brain	7.26795	5.02505	4.694
1422945_a_at	Kif5c	16574	kinesin family member 5C	Brain	7.87628	3.9028	3.7917
1455266_at	Kif5c	16574	kinesin family member 5C	Brain	7.7243	2.88754	2.39341
1439067_at	Lair1	52855	leukocyte-associated Ig-like receptor 1	Brain	8.92849	5.28198	3.21815
1436905_x_at	Laptm5	16792	lysosomal-associated protein transmembrane 5	Brain	11.8978	9.11052	7.08951
1417721_s_at	Laptm5	16792	lysosomal-associated protein transmembrane 5	Brain	9.59078	5.85709	4.6437
1429276_at	Lba1	320429	lupus brain antigen 1	Brain	7.62723	3.80483	3.8119
1454734_at	Lef1	16842	lymphoid enhancer binding factor 1	Brain	9.98319	6.31938	5.79068
1435851_at	Lgi1	56839	leucine-rich repeat LGI family, member 1	Brain	7.30408	4.04264	2.83304
1448883_at	Lgmn	19141	legumain	Brain	8.2238	4.59351	4.19552
1434129_s_at	Lhfpl2	218454	lipoma HMGIC fusion partner-like 2	Brain	8.59955	5.59398	5.89018
1429965_at	Lonrf2	381338	LON peptidase N-terminal domain and ring finger 2	Brain	7.80874	4.13324	3.29318
1434945_at	Lpcat2	270084	lysophosphatidylcholine acyltransferase 2	Brain	10.5693	5.91203	5.54548
1440882_at	Lrp8	16975	low density lipoprotein receptor-related protein 8, apolipoprotein e receptor	Brain	7.88181	4.06086	4.15938
1437201_at	Lrrc4c	241568	leucine rich repeat containing 4C	Brain	8.93822	5.01401	4.18375
1434539_at	Lrrn3	16981	leucine rich repeat protein 3, neuronal	Brain	8.17158	5.25073	4.55257
1451255_at	Lsr	54135	lipolysis stimulated lipoprotein receptor	Brain	9.17459	6.40147	6.25098
1422903_at	Ly86	17084	lymphocyte antigen 86	Brain	10.0293	5.40479	4.01661
1431569_a_at	Lypd1	72585	Ly6/Plaur domain containing 1	Brain	8.93425	5.25094	4.97813
1417275_at	Mal	17153	myelin and lymphocyte protein, T-cell differentiation protein	Brain	10.401	6.51694	7.49086
1432558_a_at	Mal	17153	myelin and lymphocyte protein, T-cell differentiation protein	Brain	9.99892	7.02363	7.55786
1428667_at	Maoa	17161	monoamine oxidase A	Brain	9.2624	6.44941	5.65934
1442676_at	Maoa	17161	monoamine oxidase A	Brain	8.40353	4.88555	4.43773
1437195_x_at	Mapk10	26414	mitogen-activated protein kinase 10	Brain	9.84278	6.57904	3.5626
1433532_a_at	Mbp	17196	myelin basic protein	Brain	9.58089	3.56043	2.47161
1436201_x_at	Mbp	17196	myelin basic protein	Brain	8.98505	4.33451	3.29161
1454651_x_at	Mbp	17196	myelin basic protein	Brain	8.60195	4.18462	3.08565
1456228_x_at	Mbp	17196	myelin basic protein	Brain	8.51024	3.22893	2.3879
1451961_a_at	Mbp	17196	myelin basic protein	Brain	7.53425	4.13267	3.7454
1419646_a_at	Mbp	17196	myelin basic protein	Brain	7.44274	4.20779	3.54789
1428764_at	Meg3	17263	maternally expressed 3	Brain	10.8794	5.76301	7.0754
1429256_at	Meg3	17263	maternally expressed 3	Brain	7.63167	2.98169	3.65707
1428223_at	Mfsd2	76574	major facilitator superfamily domain containing 2	Brain	9.3145	5.01965	4.50487
1433785_at	Mobp	17433	myelin-associated oligodendrocytic basic protein	Brain	9.03468	4.02461	3.73001
1421010_at	Mobp	17433	myelin-associated oligodendrocytic basic protein	Brain	7.11394	2.72394	2.6121
1427076_at	Mpeg1	17476	macrophage expressed gene 1	Brain	9.29572	4.92283	3.44856
1434194_at	Mtap2	17756	microtubule-associated protein 2	Brain	8.37185	4.89858	2.93451
1417411_at	Nap1l5	58243	nucleosome assembly protein 1-like 5	Brain	7.69055	4.12758	3.45387
1423172_at	Napb	17957	N-ethylmaleimide sensitive fusion protein attachment protein beta	Brain	7.48345	4.87131	4.67463
1435842_at	Nat8l	269642	N-acetyltransferase 8-like	Brain	7.54095	4.79445	3.91395
1434679_at	Ncan	13004	neurocan	Brain	7.9638	3.05775	2.94923
1456772_at	Ncf1	17969	neutrophil cytosolic factor 1	Brain	8.96319	6.43364	4.70489
1451767_at	Ncf1	17969	neutrophil cytosolic factor 1	Brain	7.49818	5.05684	3.62908
1428786_at	Nckap1l	105855	NCK associated protein 1 like	Brain	8.37781	4.95094	3.89606
1426255_at	Nefl	18039	neurofilament, light polypeptide	Brain	8.73119	3.16135	2.80298
1456392_at	Negr1	320840	neuronal growth regulator 1	Brain	9.03206	4.59973	4.85604
1423506_a_at	Nnat	18111	neuronatin	Brain	7.41149	5.18054	4.17465
1434270_at	Nptxr	73340	neuronal pentraxin receptor	Brain	8.37397	5.91635	5.08863
1430583_at	Nrcam	319504	neuron-glia-CAM-related cell adhesion molecule	Brain	7.28679	3.45504	3.33278
1428240_at	Nrxn1	18189	neurexin I	Brain	8.28795	5.45981	5.37791
1416107_at	Nsg2	18197	neuron specific gene family member 2	Brain	8.22362	4.50647	3.67815
1448873_at	Ocln	18260	occludin	Brain	9.95521	4.98302	2.72098
1448475_at	Olfml3	99543	olfactomedin-like 3	Brain	10.3919	6.85537	4.88513
1431724_a_at	P2ry12	70839	purinergic receptor P2Y, G-protein coupled 12	Brain	10.3153	3.873	3.0052
1428700_at	P2ry13	74191	purinergic receptor P2Y, G-protein coupled 13	Brain	8.67752	3.49967	2.93446
1442659_at	Pcdh9	211712	protocadherin 9	Brain	8.95257	6.07768	4.71643
1460214_at	Pcp4	18546	Purkinje cell protein 4	Brain	8.22475	4.52517	4.14751
1433694_at	Pde3b	18576	phosphodiesterase 3B, cGMP-inhibited	Brain	8.64585	6.1131	6.59172
1427929_a_at	Pdxk	216134	pyridoxal (pyridoxine, vitamin B6) kinase	Brain	9.83321	6.73317	6.75463
1449184_at	Pglyrp1	21946	peptidoglycan recognition protein 1	Brain	9.52528	4.90281	3.94025
1448945_at	Pllp	67801	plasma membrane proteolipid	Brain	8.37364	4.59864	4.39672
1425468_at	Plp1	18823	proteolipid protein (myelin) 1	Brain	9.5231	5.59346	4.1348
1417963_at	Pltp	18830	phospholipid transfer protein	Brain	12.045	8.76167	7.29591
1416753_at	Prkar1b	19085	protein kinase, cAMP dependent regulatory, type I beta	Brain	8.23755	5.80389	5.67568
1440132_s_at	Prkar1b	19085	protein kinase, cAMP dependent regulatory, type I beta	Brain	7.85105	4.64468	5.06942
1460419_a_at	Prkcb	18751	protein kinase C, beta	Brain	9.14839	5.16525	3.75549
1423478_at	Prkcb	18751	protein kinase C, beta	Brain	7.47432	4.7231	3.9707
1455758_at	Prkcc	18752	protein kinase C, gamma	Brain	8.69264	6.33721	3.97108
1419700_a_at	Prom1	19126	prominin 1	Brain	10.7031	5.91632	3.30706
1453578_at	Pter	19212	phosphotriesterase related	Brain	7.85232	4.5995	3.67241
1421492_at	Ptgds2	54486	prostaglandin D2 synthase 2, hematopoietic	Brain	7.75457	4.02275	2.77981
1416588_at	Ptprn	19275	protein tyrosine phosphatase, receptor type, N	Brain	6.93755	4.07991	3.90113
1450143_at	Rasgrp1	19419	RAS guanyl releasing protein 1	Brain	7.97057	4.0446	3.2041
1416882_at	Rgs10	67865	regulator of G-protein signalling 10	Brain	8.77531	6.21311	4.38651
1443694_at	Rgs20	58175	regulator of G-protein signaling 20	Brain	8.4343	5.452	5.55659
1458534_at	Rgs7bp	52882	regulator of G-protein signalling 7 binding protein	Brain	7.64127	4.94132	3.33044
1439153_at	Rnf144b	218215	ring finger protein 144B	Brain	10.3642	8.04279	7.0661
1429761_at	Rtn1	104001	reticulon 1	Brain	8.0305	5.84973	5.35678
1437983_at	Sall1	58198	sal-like 1 (Drosophila)	Brain	8.56041	5.14458	5.06846
1448628_at	Scg3	20255	secretogranin III	Brain	7.6706	4.82533	3.69596
1450121_at	Scn1a	20265	sodium channel, voltage-gated, type I, alpha	Brain	7.4664	3.08997	3.03341
1427280_at	Scn2a1	110876	sodium channel, voltage-gated, type II, alpha 1	Brain	7.72384	4.00837	3.43301
1436646_at	Scn2a1	110876	sodium channel, voltage-gated, type II, alpha 1	Brain	7.5346	2.0103	1.90596
1430648_at	Scn2b	72821	sodium channel, voltage-gated, type II, beta	Brain	7.89861	5.21412	5.08045
1451894_a_at	Scn8a	20273	sodium channel, voltage-gated, type VIII, alpha	Brain	7.46273	5.09366	4.93925
1449127_at	Selplg	20345	selectin, platelet (p-selectin) ligand	Brain	9.66541	4.59421	3.92913
1420696_at	Sema3c	20348	sema domain, immunoglobulin domain (Ig), short basic domain, secreted, (semaphorin) 3C	Brain	9.11881	4.68558	3.81893
1429348_at	Sema3c	20348	sema domain, immunoglobulin domain (Ig), short basic domain, secreted, (semaphorin) 3C	Brain	8.34585	3.97035	2.25564
1420824_at	Sema4d	20354	sema domain, immunoglobulin domain (Ig), transmembrane domain (TM) and short cytoplasmic domain, (semaphorin) 4D	Brain	7.67672	5.43066	3.41508
1436499_at	Sgms1	208449	sphingomyelin synthase 1	Brain	9.8542	7.26823	7.30492
1457867_at	Sgpp2	433323	sphingosine-1-phosphate phosphotase 2	Brain	7.6494	2.40147	2.25962
1451529_at	Sgtb	218544	small glutamine-rich tetratricopeptide repeat (TPR)-containing, beta	Brain	8.77546	5.07139	5.7341
1436131_at	Siglech	233274	sialic acid binding Ig-like lectin H	Brain	8.27987	4.63155	4.41842
1420819_at	Sla	20491	src-like adaptor	Brain	8.17034	5.12127	5.13734
1415802_at	Slc16a1	20501	solute carrier family 16 (monocarboxylic acid transporters), member 1	Brain	10.7372	8.44756	3.95317
1450348_at	Slc19a3	80721	solute carrier family 19 (sodium/hydrogen exchanger), member 3	Brain	8.06585	2.70859	2.89025
1425415_a_at	Slc1a1	20510	solute carrier family 1 (neuronal/epithelial high affinity glutamate transporter, system Xag), member 1	Brain	8.69703	6.63827	2.83208
1448299_at	Slc1a1	20510	solute carrier family 1 (neuronal/epithelial high affinity glutamate transporter, system Xag), member 1	Brain	8.58836	5.76268	3.33208
1451627_a_at	Slc1a2	20511	solute carrier family 1 (glial high affinity glutamate transporter), member 2	Brain	9.58508	3.98982	3.74117
1426341_at	Slc1a3	20512	solute carrier family 1 (glial high affinity glutamate transporter), member 3	Brain	8.63508	4.38103	4.46948
1416966_at	Slc22a8	19879	solute carrier family 22 (organic anion transporter), member 8	Brain	9.94036	3.39657	3.30242
1426599_a_at	Slc2a1	20525	solute carrier family 2 (facilitated glucose transporter), member 1	Brain	13.3068	8.23576	7.95761
1426600_at	Slc2a1	20525	solute carrier family 2 (facilitated glucose transporter), member 1	Brain	12.9234	8.84745	8.27838
1434773_a_at	Slc2a1	20525	solute carrier family 2 (facilitated glucose transporter), member 1	Brain	12.2514	7.91015	7.52232
1433750_at	Slc31a1	20529	solute carrier family 31, member 1	Brain	7.84816	5.11259	5.30487
1436719_at	Slc35f1	215085	solute carrier family 35, member F1	Brain	7.98848	5.14231	4.89159
1429154_at	Slc35f2	72022	solute carrier family 35, member F2	Brain	7.57618	3.26197	2.49522
1454622_at	Slc38a5	209837	solute carrier family 38, member 5	Brain	7.92623	2.85713	2.72351
1439041_at	Slc39a10	227059	solute carrier family 39 (zinc transporter), member 10	Brain	9.74381	5.83155	5.97379
1433751_at	Slc39a10	227059	solute carrier family 39 (zinc transporter), member 10	Brain	9.74223	6.28142	6.35204
1416832_at	Slc39a8	67547	solute carrier family 39 (metal ion transporter), member 8	Brain	9.90824	5.29861	4.91856
1417061_at	Slc40a1	53945	solute carrier family 40 (iron-regulated transporter), member 1	Brain	9.97912	5.85958	4.96615
1448566_at	Slc40a1	53945	solute carrier family 40 (iron-regulated transporter), member 1	Brain	9.05681	5.09319	3.38463
1436137_at	Slc6a17	229706	solute carrier family 6 (neurotransmitter transporter), member 17	Brain	8.18231	5.44194	4.12909
1454991_at	Slc7a1	11987	solute carrier family 7 (cationic amino acid transporter, y+ system), member 1	Brain	10.9731	8.91386	7.85034
1454992_at	Slc7a1	11987	solute carrier family 7 (cationic amino acid transporter, y+ system), member 1	Brain	9.42488	7.35507	6.21553
1421533_at	Slc7a1	11987	solute carrier family 7 (cationic amino acid transporter, y+ system), member 1	Brain	9.07549	6.84934	5.85925
1418326_at	Slc7a5	20539	solute carrier family 7 (cationic amino acid transporter, y+ system), member 5	Brain	10.3018	4.90041	4.03343
1420405_at	Slco1a4	28250	solute carrier organic anion transporter family, member 1a4	Brain	11.1539	4.61436	3.21162
1423343_at	Slco1c1	58807	solute carrier organic anion transporter family, member 1c1	Brain	11.2211	4.1931	2.82585
1433933_s_at	Slco2b1	101488	solute carrier organic anion transporter family, member 2b1	Brain	10.9737	8.44519	4.22763
1454777_at	Slco2b1	101488	solute carrier organic anion transporter family, member 2b1	Brain	10.0358	6.95076	4.02801
1416828_at	Snap25	20614	synaptosomal-associated protein 25	Brain	11.1179	2.84881	2.41877
1427598_at	Snord116	64243	small nucleolar RNA, C/D box 116	Brain	9.37615	3.90105	3.41509
1435026_at	Spock2	94214	sparc/osteonectin, cwcv and kazal-like domains proteoglycan 2	Brain	12.0094	6.79248	3.72873
1450451_at	Spock2	94214	sparc/osteonectin, cwcv and kazal-like domains proteoglycan 2	Brain	9.60016	5.448	4.76276
1449468_at	St6galnac5	26938	ST6 (alpha-N-acetyl-neuraminyl-2,3-beta-galactosyl-1,3)-N-acetylgalactosaminide alpha-2,6-sialyltransferase 5	Brain	7.57979	4.12277	3.55519
1451008_at	St8sia3	20451	ST8 alpha-N-acetyl-neuraminide alpha-2,8-sialyltransferase 3	Brain	9.26985	3.90934	3.95988
1428460_at	Syn2	20965	synapsin II	Brain	7.26214	3.79866	3.28895
1448280_at	Syp	20977	synaptophysin	Brain	9.61448	5.42664	6.75581
1431191_a_at	Syt1	20979	synaptotagmin I	Brain	8.51714	3.89435	3.58469
1421990_at	Syt1	20979	synaptotagmin I	Brain	7.93939	2.22436	2.19774
1429314_at	Syt11	229521	synaptotagmin XI	Brain	8.37395	5.48284	6.05637
1429315_at	Syt11	229521	synaptotagmin XI	Brain	8.32612	5.31452	5.54746
1455176_a_at	Syt11	229521	synaptotagmin XI	Brain	7.53432	4.66814	4.29304
1415845_at	Syt4	20983	synaptotagmin IV	Brain	7.20681	3.39966	3.36335
1452661_at	Tfrc	22042	transferrin receptor	Brain	10.2342	7.60289	5.14615
1422967_a_at	Tfrc	22042	transferrin receptor	Brain	9.76454	7.22197	4.61467
AFFX-TransRecMur/X57349_5_at	Tfrc	22042	transferrin receptor	Brain	8.80797	6.39523	3.81141
1422966_a_at	Tfrc	22042	transferrin receptor	Brain	8.18495	5.28207	3.75954
AFFX-TransRecMur/X57349_M_at	Tfrc	22042	transferrin receptor	Brain	7.41422	4.69378	3.42292
1420894_at	Tgfbr1	21812	transforming growth factor, beta receptor I	Brain	10.0333	6.68426	6.44222
1420895_at	Tgfbr1	21812	transforming growth factor, beta receptor I	Brain	9.75491	6.78969	6.71033
1420893_a_at	Tgfbr1	21812	transforming growth factor, beta receptor I	Brain	8.57989	5.67227	5.39741
1451344_at	Tmem119	231633	transmembrane protein 119	Brain	9.68583	4.33841	4.40233
1448147_at	Tnfrsf19	29820	tumor necrosis factor receptor superfamily, member 19	Brain	9.02259	3.31473	4.5896
1423311_s_at	Tpbg	21983	trophoblast glycoprotein	Brain	8.0592	5.8032	5.04673
1425546_a_at	Trf	22041	transferrin	Brain	8.96605	5.91524	4.77027
1451608_a_at	Tspan33	232670	tetraspanin 33	Brain	7.37148	5.3712	5.35154
1422694_at	Ttyh1	57776	tweety homolog 1 (Drosophila)	Brain	9.7256	4.81049	3.14879
1422695_at	Ttyh1	57776	tweety homolog 1 (Drosophila)	Brain	7.86529	3.57923	3.20761
1423221_at	Tubb4	22153	tubulin, beta 4	Brain	8.60585	5.52426	3.44444
1450792_at	Tyrobp	22177	TYRO protein tyrosine kinase binding protein	Brain	10.7369	7.2233	5.44805
1450055_at	Vsnl1	26950	visinin-like 1	Brain	8.42517	2.95229	2.87878
1420955_at	Vsnl1	26950	visinin-like 1	Brain	7.81918	2.75821	2.46207
1420484_a_at	Vtn	22370	vitronectin	Brain	11.1049	8.28872	3.87377
1455098_a_at	Vtn	22370	vitronectin	Brain	10.7122	8.217	3.48308
1426399_at	Vwa1	246228	von Willebrand factor A domain containing 1	Brain	10.6159	7.8586	4.76279
1418545_at	Wasf1	83767	WASP family 1	Brain	9.157	4.30442	4.01458
1420008_s_at	Wwc1	211652	WW, C2 and coiled-coil domain containing 1	Brain	7.85214	4.84296	4.56423
1433583_at	Zfp365	216049	zinc finger protein 365	Brain	8.20976	3.326	2.39183
1423477_at	Zic1	22771	zinc finger protein of the cerebellum 1	Brain	7.43646	1.8771	1.89716
1421301_at	Zic2	22772	zinc finger protein of the cerebellum 2	Brain	8.09167	2.72463	2.1582
1423424_at	Zic3	22773	zinc finger protein of the cerebellum 3	Brain	7.80511	2.3044	2.42891
1436203_a_at	1110059G02Rik	68786	RIKEN cDNA 1110059G02 gene	glomeruli	6.75693	7.13942	9.22667
1436204_at	1110059G02Rik	68786	RIKEN cDNA 1110059G02 gene	glomeruli	6.55917	6.7984	8.81243
1438288_x_at	1110059G02Rik	68786	RIKEN cDNA 1110059G02 gene	glomeruli	5.67025	5.98454	8.33921
1435987_x_at	1110059G02Rik	68786	RIKEN cDNA 1110059G02 gene	glomeruli	5.05663	5.32441	7.65169
1424524_at	1200002N14Rik	71712	RIKEN cDNA 1200002N14 gene	glomeruli	5.34273	6.26368	8.59048
1435089_at	2010111I01Rik	72061	RIKEN cDNA 2010111I01 gene	glomeruli	7.08288	7.41361	9.59315
1458183_at	2810039B14Rik	72665	RIKEN cDNA 2810039B14 gene	glomeruli	2.43951	2.4929	7.36156
1441881_x_at	3110032G18Rik	73121	RIKEN cDNA 3110032G18 gene	glomeruli	3.41786	3.65154	8.82153
1442115_at	9430028L06Rik	225617	RIKEN cDNA 9430028L06 gene	glomeruli	3.134	4.95269	9.7921
1456404_at	Adamts5	23794	a disintegrin-like and metallopeptidase (reprolysin type) with thrombospondin type 1 motif, 5 (aggrecanase-2)	glomeruli	4.8095	8.48343	11.3023
1422561_at	Adamts5	23794	a disintegrin-like and metallopeptidase (reprolysin type) with thrombospondin type 1 motif, 5 (aggrecanase-2)	glomeruli	4.25447	6.88149	10.0417
1450658_at	Adamts5	23794	a disintegrin-like and metallopeptidase (reprolysin type) with thrombospondin type 1 motif, 5 (aggrecanase-2)	glomeruli	4.20709	6.34683	9.41364
1436739_at	Agtr1a	11607	angiotensin II receptor, type 1a	glomeruli	3.42321	4.68986	9.1649
1434856_at	Ankrd44	329154	ankyrin repeat domain 44	glomeruli	6.97542	7.19061	9.23879
1424842_a_at	Arhgap24	231532	Rho GTPase activating protein 24	glomeruli	4.20569	5.3021	9.77882
1427167_at	Armcx4	102910	armadillo repeat containing, X-linked 4	glomeruli	5.79299	3.83378	7.8434
1436656_at	BC062109	231503	cDNA sequence BC062109	glomeruli	3.23653	3.49389	8.00439
1424713_at	Calml4	75600	calmodulin-like 4	glomeruli	3.81197	3.54574	8.59112
1437937_at	Ccbp2	59289	chemokine binding protein 2	glomeruli	4.19135	5.65196	8.59497
1437502_x_at	Cd24a	12484	CD24a antigen	glomeruli	7.28191	8.254	11.469
1448182_a_at	Cd24a	12484	CD24a antigen	glomeruli	7.27622	8.16041	11.3116
1416034_at	Cd24a	12484	CD24a antigen	glomeruli	6.85214	7.91624	11.2877
1436913_at	Cdc14a	229776	CDC14 cell division cycle 14 homolog A (S. cerevisiae)	glomeruli	7.30999	7.13953	9.32725
1436197_at	Cdc42bpg	240505	CDC42 binding protein kinase gamma (DMPK-like)	glomeruli	6.73599	7.37285	9.63132
1418920_at	Cldn15	60363	claudin 15	glomeruli	4.68272	5.4712	7.47587
1450224_at	Col4a3	12828	collagen, type IV, alpha 3	glomeruli	3.71881	5.52461	9.65449
1438779_at	Col4a3	12828	collagen, type IV, alpha 3	glomeruli	3.32796	3.75051	7.33992
1430247_at	Daam2	76441	dishevelled associated activator of morphogenesis 2	glomeruli	6.4612	6.32065	8.52541
1420512_at	Dkk2	56811	dickkopf homolog 2 (Xenopus laevis)	glomeruli	5.15325	6.16017	10.5029
1416697_at	Dpp4	13482	dipeptidylpeptidase 4	glomeruli	6.30061	6.07591	9.27425
1417235_at	Ehd3	57440	EH-domain containing 3	glomeruli	5.89174	5.51182	11.1233
1417236_at	Ehd3	57440	EH-domain containing 3	glomeruli	5.35252	5.71771	11.2018
1449581_at	Emid1	140703	EMI domain containing 1	glomeruli	6.08955	6.31148	8.40558
1448649_at	Enpep	13809	glutamyl aminopeptidase	glomeruli	5.37203	4.48734	9.38441
1439284_at	Epb4.1l5	226352	erythrocyte protein band 4.1-like 5	glomeruli	5.40527	6.14671	9.21438
1428867_at	Exoc3l2	74463	exocyst complex component 3-like 2	glomeruli	3.83473	6.32661	10.7765
1449558_at	F8	14069	coagulation factor VIII	glomeruli	2.96331	4.04026	7.81557
1455587_at	Fam167b	230766	family with sequence similarity 167, member B	glomeruli	5.14863	5.48826	8.12676
1450869_at	Fgf1	14164	fibroblast growth factor 1	glomeruli	6.50655	6.75725	8.94324
1449519_at	Gadd45a	13197	growth arrest and DNA-damage-inducible 45 alpha	glomeruli	6.23852	7.16353	9.46646
1448886_at	Gata3	14462	GATA binding protein 3	glomeruli	2.527	3.57824	7.87533
1450126_at	Gata5	14464	GATA binding protein 5	glomeruli	3.03821	4.55454	8.71314
1428433_at	Hipk2	15258	homeodomain interacting protein kinase 2	glomeruli	8.17236	8.72787	10.9232
1429566_a_at	Hipk2	15258	homeodomain interacting protein kinase 2	glomeruli	6.57065	5.72519	9.08839
1424863_a_at	Hipk2	15258	homeodomain interacting protein kinase 2	glomeruli	6.3117	7.0339	9.39568
1456022_at	Hipk2	15258	homeodomain interacting protein kinase 2	glomeruli	6.18852	6.338	8.94838
1424864_at	Hipk2	15258	homeodomain interacting protein kinase 2	glomeruli	6.14646	6.66338	9.13299
1425983_x_at	Hipk2	15258	homeodomain interacting protein kinase 2	glomeruli	5.76567	6.32611	8.34748
1432523_at	Hipk2	15258	homeodomain interacting protein kinase 2	glomeruli	5.17649	4.88678	8.73792
1455626_at	Hoxa9	15405	homeo box A9	glomeruli	2.07173	2.79756	7.49041
1460379_at	Hoxb4	15412	homeo box B4	glomeruli	3.96474	5.26526	7.29881
1418415_at	Hoxb5	15413	homeo box B5	glomeruli	2.79048	4.22647	8.13254
1452412_at	Hoxc8	15426	homeo box C8	glomeruli	1.8327	2.29542	7.43438
1431099_at	Hoxd8	15437	homeo box D8	glomeruli	4.36001	6.40911	8.91629
1433638_s_at	Hoxd8	15437	homeo box D8	glomeruli	3.17835	4.33198	7.05798
1433977_at	Hs3st3b1	54710	heparan sulfate (glucosamine) 3-O-sulfotransferase 3B1	glomeruli	4.88116	6.59487	10.6929
1421331_at	Hs3st3b1	54710	heparan sulfate (glucosamine) 3-O-sulfotransferase 3B1	glomeruli	3.8169	4.63127	7.4099
1452114_s_at	Igfbp5	16011	insulin-like growth factor binding protein 5	glomeruli	6.32089	9.84	12.3812
1459894_at	Iqgap2	544963	IQ motif containing GTPase activating protein 2	glomeruli	3.65912	4.62594	8.46026
1460305_at	Itga3	16400	integrin alpha 3	glomeruli	5.86834	5.4303	8.19606
1455158_at	Itga3	16400	integrin alpha 3	glomeruli	5.25001	4.50715	8.33712
1427489_at	Itga8	241226	integrin alpha 8	glomeruli	6.62997	7.36417	11.4132
1454966_at	Itga8	241226	integrin alpha 8	glomeruli	5.17646	5.49128	10.1637
1441590_at	Kcnj5	16521	potassium inwardly-rectifying channel, subfamily J, member 5	glomeruli	3.72334	6.95699	8.98397
1456130_at	LOC553091	553091	hypothetical LOC553091	glomeruli	5.97489	6.2318	9.00904
1455028_at	Mapt	17762	microtubule-associated protein tau	glomeruli	5.4571	5.65445	8.17698
1417129_a_at	Meis2	17536	Meis homeobox 2	glomeruli	5.98212	5.98353	9.56801
1440091_at	Meis2	17536	Meis homeobox 2	glomeruli	5.3252	6.66109	8.96118
1457632_s_at	Meis2	17536	Meis homeobox 2	glomeruli	3.47342	3.92132	8.0572
1456777_at	Mgam	232714	maltase-glucoamylase	glomeruli	2.19817	3.79943	10.0325
1422142_at	Nphs1	54631	nephrosis 1 homolog, nephrin (human)	glomeruli	3.40732	3.65401	8.15148
1437605_at	Nphs2	170484	nephrosis 2 homolog, podocin (human)	glomeruli	3.4832	5.07385	11.4338
1428547_at	Nt5e	23959	5' nucleotidase, ecto	glomeruli	3.63527	5.95423	9.49036
1423915_at	Olfml2b	320078	olfactomedin-like 2B	glomeruli	4.20738	3.84886	7.52303
1421456_at	P2ry1	18441	purinergic receptor P2Y, G-protein coupled 1	glomeruli	4.71473	4.96722	7.50635
1427169_at	Pard3b	72823	par-3 partitioning defective 3 homolog B (C. elegans)	glomeruli	5.69652	6.09809	8.57234
1441254_at	Pard3b	72823	par-3 partitioning defective 3 homolog B (C. elegans)	glomeruli	4.40675	4.84869	8.02465
1423175_s_at	Pard6b	58220	par-6 (partitioning defective 6) homolog beta (C. elegans)	glomeruli	3.40937	4.12417	7.58556
1440037_at	Pbx1	18514	pre B-cell leukemia transcription factor 1	glomeruli	8.54573	8.39738	11.1622
1425383_a_at	Pbx1	18514	pre B-cell leukemia transcription factor 1	glomeruli	6.14485	5.97953	8.84558
1453839_a_at	Pi16	74116	peptidase inhibitor 16	glomeruli	6.87234	8.17045	10.2012
1415806_at	Plat	18791	plasminogen activator, tissue	glomeruli	7.63704	6.75013	10.9691
1458553_at	Plat	18791	plasminogen activator, tissue	glomeruli	6.06655	5.33696	10.2708
1453181_x_at	Plscr1	22038	phospholipid scramblase 1	glomeruli	7.25863	7.83481	10.2422
1429527_a_at	Plscr1	22038	phospholipid scramblase 1	glomeruli	6.333	6.80848	9.18852
1448961_at	Plscr2	18828	phospholipid scramblase 2	glomeruli	5.89562	7.98919	10.6909
1422619_at	Ppap2a	19012	phosphatidic acid phosphatase 2a	glomeruli	7.55217	9.42193	11.5001
1437393_at	Prkca	18750	protein kinase C, alpha	glomeruli	6.55906	5.4679	8.87856
1427562_a_at	Prkca	18750	protein kinase C, alpha	glomeruli	5.95573	5.38263	8.76299
1431791_a_at	Ptpn13	19249	protein tyrosine phosphatase, non-receptor type 13	glomeruli	4.64895	5.30898	8.01056
1425863_a_at	Ptpro	19277	protein tyrosine phosphatase, receptor type, O	glomeruli	4.4401	3.15634	7.57304
1422583_at	Rab3b	69908	RAB3B, member RAS oncogene family	glomeruli	4.47968	4.29419	8.74642
1427963_s_at	Rdh9	103142	retinol dehydrogenase 9	glomeruli	2.64486	2.55016	7.21477
1437422_at	Sema5a	20356	sema domain, seven thrombospondin repeats, transmembrane domain (TM) and short cytoplasmic domain, (semaphorin) 5A	glomeruli	5.01665	4.31846	9.18765
1434776_at	Sema5a	20356	sema domain, seven thrombospondin repeats, transmembrane domain (TM) and short cytoplasmic domain, (semaphorin) 5A	glomeruli	4.94957	5.19813	9.67763
1438884_at	Shisa3	330096	shisa homolog 3 (Xenopus laevis)	glomeruli	2.56003	2.77649	7.86718
1460000_at	Shisa3	330096	shisa homolog 3 (Xenopus laevis)	glomeruli	2.22369	2.5067	7.40255
1420914_at	Slco2a1	24059	solute carrier organic anion transporter family, member 2a1	glomeruli	4.83177	5.06905	8.26444
1420913_at	Slco2a1	24059	solute carrier organic anion transporter family, member 2a1	glomeruli	4.33254	6.82988	9.86066
1444242_at	Slco2a1	24059	solute carrier organic anion transporter family, member 2a1	glomeruli	3.76182	5.52563	9.69975
1450032_at	Slco2a1	24059	solute carrier organic anion transporter family, member 2a1	glomeruli	3.15413	4.83933	8.25028
1421455_at	Sntb1	20649	syntrophin, basic 1	glomeruli	5.71326	5.61543	8.28627
1453177_at	Snx31	66696	sorting nexin 31	glomeruli	2.4779	2.87187	6.8344
1434089_at	Synpo	104027	synaptopodin	glomeruli	9.60837	10.1788	12.3251
1437479_x_at	Tbx3	21386	T-box 3	glomeruli	5.13691	5.27872	8.65624
1417447_at	Tcf21	21412	transcription factor 21	glomeruli	2.84166	5.6839	8.69123
1456721_at	Thsd7a	330267	thrombospondin, type I, domain containing 7A	glomeruli	5.95705	6.85759	9.70765
1455333_at	Tns3	319939	tensin 3	glomeruli	9.15684	8.38329	11.6397
1460370_at	Top1mt	72960	DNA topoisomerase 1, mitochondrial	glomeruli	4.94526	5.11174	8.71501
1420019_at	Tspan8	216350	tetraspanin 8	glomeruli	3.01617	4.16942	7.09298
1424649_a_at	Tspan8	216350	tetraspanin 8	glomeruli	2.38579	3.58258	7.75582
1423836_at	Zfp503	218820	zinc finger protein 503	glomeruli	6.37078	6.6538	9.85209
1423835_at	Zfp503	218820	zinc finger protein 503	glomeruli	4.14364	4.42772	8.0524
1440999_at	Zfp697	242109	zinc finger protein 697	glomeruli	5.38494	5.05675	7.58744
1447870_x_at	1110002E22Rik	67816	RIKEN cDNA 1110002E22 gene	Heart	3.51078	9.3265	3.62691
1430786_at	1110002E22Rik	67816	RIKEN cDNA 1110002E22 gene	Heart	3.088	8.21508	3.54915
1416805_at	1110032E23Rik	68659	RIKEN cDNA 1110032E23 gene	Heart	7.22282	9.52956	6.47371
1429637_at	2210419I08Rik	73663	RIKEN cDNA 2210419I08 gene	Heart	4.80979	7.61503	4.52542
1423071_x_at	6720475J19Rik	68157	RIKEN cDNA 6720475J19 gene	Heart	6.09382	9.21384	7.09083
1423072_at	6720475J19Rik	68157	RIKEN cDNA 6720475J19 gene	Heart	5.90988	10.7249	6.34398
1435751_at	Abcc9	20928	ATP-binding cassette, sub-family C (CFTR/MRP), member 9	Heart	8.02162	10.2095	7.88129
1448327_at	Actn2	11472	actinin alpha 2	Heart	4.23229	9.04209	4.60576
1416225_at	Adh1	11522	alcohol dehydrogenase 1 (class I)	Heart	5.33748	9.21027	4.20309
1455952_at	Adprhl1	234072	ADP-ribosylhydrolase like 1	Heart	5.16888	8.98015	5.49928
1436233_at	AI117581	103629	expressed sequence AI117581	Heart	3.26154	9.17767	4.85015
1425677_a_at	Ank1	11733	ankyrin 1, erythroid	Heart	5.77691	8.77911	5.22412
1420991_at	Ankrd1	107765	ankyrin repeat domain 1 (cardiac muscle)	Heart	2.75929	8.32693	4.51906
1428183_at	Ankrd23	78321	ankyrin repeat domain 23	Heart	5.26716	8.91712	5.50038
1438651_a_at	Aplnr	23796	apelin receptor	Heart	6.60301	9.93844	4.92441
1423037_at	Aplnr	23796	apelin receptor	Heart	6.18295	8.79752	5.47829
1417889_at	Apobec2	11811	apolipoprotein B mRNA editing enzyme, catalytic polypeptide 2	Heart	3.36105	7.80171	3.48669
1416203_at	Aqp1	11826	aquaporin 1	Heart	3.44846	10.6076	6.24171
1418848_at	Aqp7	11832	aquaporin 7	Heart	2.63534	6.9935	3.111
1449547_at	Asb14	142687	ankyrin repeat and SOCS box-containing 14	Heart	4.09245	7.7101	4.24259
1439157_at	Btnl9	237754	butyrophilin-like 9	Heart	4.51375	10.7542	6.19447
1442033_at	C1qtnf9	239126	C1q and tumor necrosis factor related protein 9	Heart	4.88029	9.13146	4.16766
1427482_a_at	Car8	12319	carbonic anhydrase 8	Heart	3.39876	7.64376	4.31542
1419426_s_at	Ccl21a	20298	chemokine (C-C motif) ligand 21a	Heart	4.46366	10.018	5.31692
1450017_at	Ccng1	12450	cyclin G1	Heart	5.13718	7.82032	5.78427
1419144_at	Cd163	93671	CD163 antigen	Heart	5.46873	7.89881	3.53512
1450883_a_at	Cd36	12491	CD36 antigen	Heart	3.31093	11.7944	8.66841
1450884_at	Cd36	12491	CD36 antigen	Heart	3.28119	9.27278	5.17409
1423166_at	Cd36	12491	CD36 antigen	Heart	2.98159	10.5216	6.79677
1425519_a_at	Cd74	16149	CD74 antigen (invariant polypeptide of major histocompatibility complex, class II antigen-associated)	Heart	5.45516	8.86556	6.83523
1434115_at	Cdh13	12554	cadherin 13	Heart	5.9291	8.73072	5.39665
1423551_at	Cdh13	12554	cadherin 13	Heart	5.91847	8.53312	5.26513
1454015_a_at	Cdh13	12554	cadherin 13	Heart	5.03137	7.82914	4.68728
1436990_s_at	Chchd10	103172	coiled-coil-helix-coiled-coil-helix domain containing 10	Heart	7.9134	9.9397	7.4291
1428722_at	Ckmt2	76722	creatine kinase, mitochondrial 2	Heart	2.59992	9.29439	3.36331
1427312_at	Cmya5	76469	cardiomyopathy associated 5	Heart	2.85696	8.06604	2.89196
1423669_at	Col1a1	12842	collagen, type I, alpha 1	Heart	5.25668	8.75951	4.94187
1455494_at	Col1a1	12842	collagen, type I, alpha 1	Heart	4.58601	7.31005	4.16307
1427883_a_at	Col3a1	12825	collagen, type III, alpha 1	Heart	6.06058	8.91594	4.42146
1429179_at	Colec11	71693	collectin sub-family member 11	Heart	3.75605	7.62119	4.19511
1458345_s_at	Colec11	71693	collectin sub-family member 11	Heart	2.11921	7.4141	2.84289
1417607_at	Cox6a2	12862	cytochrome c oxidase, subunit VI a, polypeptide 2	Heart	5.80496	9.56808	6.19333
1418709_at	Cox7a1	12865	cytochrome c oxidase, subunit VIIa 1	Heart	3.16114	8.21915	3.42784
1449218_at	Cox8b	12869	cytochrome c oxidase, subunit VIIIb	Heart	4.20665	8.41308	4.22873
1455372_at	Cpeb3	208922	cytoplasmic polyadenylation element binding protein 3	Heart	5.73596	8.17704	5.51654
1460318_at	Csrp3	13009	cysteine and glycine-rich protein 3	Heart	4.24305	9.40432	4.89549
1423630_at	Cygb	114886	cytoglobin	Heart	6.18463	8.51243	5.83661
1456793_at	Cytl1	231162	cytokine like 1	Heart	6.01891	8.76555	3.80433
1435943_at	Dpep1	13479	dipeptidase 1 (renal)	Heart	2.79605	7.76354	3.34697
1418511_at	Dpt	56429	dermatopontin	Heart	2.26189	8.1036	2.91638
1435493_at	Dsp	109620	desmoplakin	Heart	5.24094	11.0116	8.08853
1435494_s_at	Dsp	109620	desmoplakin	Heart	3.38491	9.23241	6.05046
1428349_s_at	Ebf3	13593	early B-cell factor 3	Heart	3.91546	7.60989	3.92545
1448175_at	Ehd1	13660	EH-domain containing 1	Heart	6.68036	8.71652	6.41325
1417951_at	Eno3	13808	enolase 3, beta muscle	Heart	4.12135	8.00016	4.03852
1451883_at	ENSMUSG00000074670	620316	predicted gene, ENSMUSG00000074670	Heart	3.84965	8.58546	4.14503
1416023_at	Fabp3	14077	fatty acid binding protein 3, muscle and heart	Heart	5.52716	10.1482	6.00721
1425809_at	Fabp4	11770	fatty acid binding protein 4, adipocyte	Heart	4.31488	9.95913	6.73932
1417023_a_at	Fabp4	11770	fatty acid binding protein 4, adipocyte	Heart	4.28342	11.9763	9.39809
1416021_a_at	Fabp5	16592	fatty acid binding protein 5, epidermal	Heart	7.67438	10.9982	8.60562
1416022_at	Fabp5	16592	fatty acid binding protein 5, epidermal	Heart	5.80458	9.75719	6.68315
1457031_at	Fsd2	244091	fibronectin type III and SPRY domain containing 2	Heart	4.86198	7.77855	5.17731
1425464_at	Gata6	14465	GATA binding protein 6	Heart	3.8082	7.69209	3.95527
1415801_at	Gja1	14609	gap junction protein, alpha 1	Heart	6.4892	8.5862	5.05291
1453022_at	Gpihbp1	68453	GPI-anchored HDL-binding protein 1	Heart	3.05337	8.88921	6.18127
1448194_a_at	H19	14955	H19 fetal liver mRNA	Heart	3.72402	10.2009	5.86631
1443687_x_at	H2-DMb2	15000	histocompatibility 2, class II, locus Mb2	Heart	5.50236	8.23822	5.86989
1443686_at	H2-DMb2	15000	histocompatibility 2, class II, locus Mb2	Heart	5.28445	8.08416	5.64016
1454137_s_at	Hfe2	69585	hemochromatosis type 2 (juvenile) (human homolog)	Heart	4.77641	9.60068	5.40551
1429223_a_at	Hfe2	69585	hemochromatosis type 2 (juvenile) (human homolog)	Heart	3.91417	7.78973	4.08361
1419109_at	Hrc	15464	histidine rich calcium binding protein	Heart	6.52302	9.88023	5.72041
1436332_at	Hspb6	243912	heat shock protein, alpha-crystallin-related, B6	Heart	5.89027	9.83033	6.01635
1421290_at	Hspb7	29818	heat shock protein family, member 7 (cardiovascular)	Heart	5.71452	10.108	4.8003
1421289_at	Hspb7	29818	heat shock protein family, member 7 (cardiovascular)	Heart	4.85952	9.33927	4.08638
1434927_at	Hspb7	29818	heat shock protein family, member 7 (cardiovascular)	Heart	3.4436	7.79526	3.36869
1448152_at	Igf2	16002	insulin-like growth factor 2	Heart	7.64316	10.0156	5.57454
1417680_at	Kcna5	16493	potassium voltage-gated channel, shaker-related subfamily, member 5	Heart	5.79674	8.86201	4.44203
1424808_at	Lama4	16775	laminin, alpha 4	Heart	5.71701	7.77374	5.381
1451999_at	Ldb3	24131	LIM domain binding 3	Heart	5.02299	8.13513	5.05084
1433783_at	Ldb3	24131	LIM domain binding 3	Heart	3.92427	7.9456	3.13426
1416752_at	Ldb3	24131	LIM domain binding 3	Heart	3.76343	7.83665	4.37924
1420394_s_at	Lilrb4	14728	leukocyte immunoglobulin-like receptor, subfamily B, member 4	Heart	4.79789	7.75539	4.74009
1452345_at	Lmod2	93677	leiomodin 2 (cardiac)	Heart	2.90027	8.87566	3.83874
1415904_at	Lpl	16956	lipoprotein lipase	Heart	7.11481	11.8555	9.57587
1431056_a_at	Lpl	16956	lipoprotein lipase	Heart	5.65451	10.7352	8.0693
1453628_s_at	Lrrc2	74249	leucine rich repeat containing 2	Heart	2.59317	8.63233	5.56823
1444429_at	Lrtm1	319476	leucine-rich repeats and transmembrane domains 1	Heart	6.01599	8.16651	4.74587
1423607_at	Lum	17022	lumican	Heart	3.1798	7.38587	3.1746
1453128_at	Lyve1	114332	lymphatic vessel endothelial hyaluronan receptor 1	Heart	4.34538	8.6361	6.34972
1451203_at	Mb	17189	myoglobin	Heart	4.67801	11.2401	5.64994
1418551_at	Mybpc3	17868	myosin binding protein C, cardiac	Heart	3.62098	9.16456	4.36211
1448553_at	Myh7	140781	myosin, heavy polypeptide 7, cardiac muscle, beta	Heart	5.22346	8.24857	4.76333
1428266_at	Myl3	17897	myosin, light polypeptide 3	Heart	5.37757	10.3781	6.29414
1427768_s_at	Myl3	17897	myosin, light polypeptide 3	Heart	4.23197	11.5585	6.44556
1420693_at	Myom1	17929	myomesin 1	Heart	6.90316	10.114	7.18269
1418769_at	Myoz2	59006	myozenin 2	Heart	2.88553	10.0024	4.18197
1435649_at	Nexn	68810	nexilin	Heart	4.53885	7.52078	4.77545
1421253_at	Nrap	18175	nebulin-related anchoring protein	Heart	3.74248	7.43981	4.39452
1421989_s_at	Papss2	23972	3'-phosphoadenosine 5'-phosphosulfate synthase 2	Heart	7.1903	9.43395	6.15511
1421987_at	Papss2	23972	3'-phosphoadenosine 5'-phosphosulfate synthase 2	Heart	4.8884	7.43875	3.80646
1429643_a_at	Pde1c	18575	phosphodiesterase 1C	Heart	5.07883	7.93233	4.51605
1417626_at	Pde4dip	83679	phosphodiesterase 4D interacting protein (myomegalin)	Heart	4.03756	7.79505	4.50761
1417273_at	Pdk4	27273	pyruvate dehydrogenase kinase, isoenzyme 4	Heart	6.63549	10.1745	5.89758
1416554_at	Pdlim1	54132	PDZ and LIM domain 1 (elfin)	Heart	5.64267	8.34623	5.22956
1418373_at	Pgam2	56012	phosphoglycerate mutase 2	Heart	4.09094	8.91926	4.47242
1449799_s_at	Pkp2	67451	plakophilin 2	Heart	3.60774	7.84629	5.7623
1460332_at	Pln	18821	phospholamban	Heart	7.84193	11.2885	7.11077
1450952_at	Pln	18821	phospholamban	Heart	7.11358	10.6606	6.54401
1423359_at	Pln	18821	phospholamban	Heart	7.08727	10.77	7.16041
1417806_at	Popdc2	64082	popeye domain containing 2	Heart	3.95249	8.7853	4.55292
1423606_at	Postn	50706	periostin, osteoblast specific factor	Heart	3.51651	8.01349	4.79062
1460336_at	Ppargc1a	19017	peroxisome proliferative activated receptor, gamma, coactivator 1 alpha	Heart	6.2143	8.25985	4.78714
1437894_at	Prox1	19130	prospero-related homeobox 1	Heart	5.3705	8.97696	3.94764
1454752_at	Rbm24	666794	RNA binding motif protein 24	Heart	6.59634	8.6915	4.98944
1449461_at	Rbp7	63954	retinol binding protein 7, cellular	Heart	4.80451	9.68554	5.50193
1436277_at	Rnf207	433809	ring finger protein 207	Heart	4.62514	8.78824	4.37865
1421126_at	Ryr2	20191	ryanodine receptor 2, cardiac	Heart	5.54681	8.985	4.14496
1450123_at	Ryr2	20191	ryanodine receptor 2, cardiac	Heart	5.2058	8.15471	3.47445
1455506_at	Slc25a34	384071	solute carrier family 25, member 34	Heart	5.20193	7.78847	5.2359
1450639_at	Slc28a2	269346	solute carrier family 28 (sodium-coupled nucleoside transporter), member 2	Heart	1.9647	7.81348	2.96246
1418095_at	Smpx	66106	small muscle protein, X-linked	Heart	2.08641	7.22197	2.25095
1421329_a_at	Smyd1	12180	SET and MYND domain containing 1	Heart	5.09222	8.37864	5.20407
1450203_at	Smyd1	12180	SET and MYND domain containing 1	Heart	3.52841	8.62263	4.08208
1436867_at	Srl	106393	sarcalumenin	Heart	3.82506	8.21455	3.58677
1447657_s_at	Synpo2l	68760	synaptopodin 2-like	Heart	6.02796	9.25566	6.09025
1425158_at	Tbx20	57246	T-box 20	Heart	2.47788	7.61939	3.50997
1453351_at	Tbx20	57246	T-box 20	Heart	1.9592	8.92053	3.31368
1449592_at	Tcf15	21407	transcription factor 15	Heart	6.63854	9.47763	5.65677
1423405_at	Timp4	110595	tissue inhibitor of metalloproteinase 4	Heart	6.44752	9.94382	4.80411
1450974_at	Timp4	110595	tissue inhibitor of metalloproteinase 4	Heart	5.1617	8.17712	4.34887
1418370_at	Tnnc1	21924	troponin C, cardiac/slow skeletal	Heart	4.21638	10.8946	5.58692
1426134_at	Trdn	76757	triadin	Heart	3.98332	8.31486	4.30315
1451940_x_at	Trdn	76757	triadin	Heart	3.61405	8.60721	4.13325
1426144_x_at	Trdn	76757	triadin	Heart	2.98193	7.87996	3.5095
1426142_a_at	Trdn	76757	triadin	Heart	2.89045	9.37781	4.0765
1427445_a_at	Ttn	22138	titin	Heart	4.43131	9.53435	4.11903
1427446_s_at	Ttn	22138	titin	Heart	3.12564	7.9648	3.74357
1417374_at	Tuba4a	22145	tubulin, alpha 4A	Heart	6.69476	9.02075	6.14729
1418951_at	Txlnb	378431	taxilin beta	Heart	3.00429	8.35834	3.53714
1451156_s_at	Vldlr	22359	very low density lipoprotein receptor	Heart	6.39043	8.52286	5.76787
1442169_at	Vldlr	22359	very low density lipoprotein receptor	Heart	6.05752	8.54427	5.61456
1438258_at	Vldlr	22359	very low density lipoprotein receptor	Heart	5.25948	8.26013	5.70273
1419220_at	Xirp1	22437	xin actin-binding repeat containing 1	Heart	4.14375	7.23028	3.94612
