# Supplementary material for: The Vasculome of the Mouse Brain
Source: PLoS One. 2012 Dec 20;7(12):e52665. doi: 10.1371/journal.pone.0052665 (PMC3527566; doi:10.1371/journal.pone.0052665)
Supplement: Table S3 — Full list of plasma proteins expressed in brain vasculome. (XLSX) [file pone.0052665.s004.xlsx]

## Sheet: Tab S3
Tabele S3: list of plasma proteins expressed in the vasculome of mouse brain
Gene ID	symbol	PPD soures (PMID)	description
71881	2310001A20Rik	core	RIKEN cDNA 2310001A20 gene
11429	Aco2	core	aconitase 2, mitochondrial
11461	Actb	core	actin, beta
60595	Actn4	core	actinin alpha 4
11603	Agrn	core	agrin
100986	Akap9	core	A kinase (PRKA) anchor protein (yotiao) 9
11658	Alcam	core	activated leukocyte cell adhesion molecule
11745	Anxa3	core	annexin A3
11754	Aoc3	core	amine oxidase, copper containing 3
11789	Apc	core	adenomatosis polyposis coli
11815	Apod	core	apolipoprotein D
93760	Arid1a	core	AT rich interactive domain 1A (SWI-like)
116848	Baz2a	core	bromodomain adjacent to zinc finger domain, 2A
12038	Bche	core	butyrylcholinesterase
12217	Bsn	core	bassoon
12259	C1qa	core	complement component 1, q subcomponent, alpha polypeptide
12260	C1qb	core	complement component 1, q subcomponent, beta polypeptide
12262	C1qc	core	complement component 1, q subcomponent, C chain
12293	Cacna2d1	core	calcium channel, voltage-dependent, alpha2/delta subunit 1
12349	Car2	core	carbonic anhydrase 2
12359	Cat	core	catalase
12562	Cdh5	core	cadherin 5
74081	Cep350	core	centrosomal protein 350
12628	Cfh	core	complement component factor h
71389	Chd6	core	chromodomain helicase DNA binding protein 6
12653	Chgb	core	chromogranin B
12661	Chl1	core	cell adhesion molecule with homology to L1CAM
12759	Clu	core	clusterin
12870	Cp	core	ceruloplasmin
12978	Csf1r	core	colony stimulating factor 1 receptor
13033	Ctsd	core	cathepsin D
13138	Dag1	core	dystroglycan 1
64451	Dip2a	core	DIP2 disco-interacting protein 2 homolog A (Drosophila)
239667	Dip2b	core	DIP2 disco-interacting protein 2 homolog B (Drosophila)
13681	Eif4a1	core	eukaryotic translation initiation factor 4A1
192176	Flna	core	filamin, alpha
286940	Flnb	core	filamin, beta
14257	Flt4	core	FMS-like tyrosine kinase 4
14268	Fn1	core	fibronectin 1
320365	Fry	core	furry homolog (Drosophila)
14567	Gdi1	core	guanosine diphosphate (GDP) dissociation inhibitor 1
54214	Golga4	core	golgi autoantigen, golgin subfamily a, 4
224792	Gpr116	core	G protein-coupled receptor 116
227753	Gsn	core	gelsolin
15204	Herc2	core	hect (homologous to the E6-AP (UBE3A) carboxyl terminus) domain and RCC1 (CHC1)-like domain (RLD) 2
15361	Hmga1	core	high mobility group AT-hook 1
15894	Icam1	core	intercellular adhesion molecule 1
15896	Icam2	core	intercellular adhesion molecule 2
16195	Il6st	core	interleukin 6 signal transducer
108829	Jmjd1c	core	jumonji domain containing 1C
226519	Lamc1	core	laminin, gamma 1
16784	Lamp2	core	lysosomal-associated membrane protein 2
18826	Lcp1	core	lymphocyte cytosolic protein 1
16835	Ldlr	core	low density lipoprotein receptor
380916	Lrch1	core	leucine-rich repeats and calponin homology (CH) domain containing 1
11426	Macf1	core	microtubule-actin crosslinking factor 1
228355	Madd	core	MAP-kinase activating death domain
269878	Megf8	core	multiple EGF-like-domains 8
105450	Mmrn2	core	multimerin 2
105689	Mycbp2	core	MYC binding protein 2
18007	Neo1	core	neogenin
211548	Nomo1	core	nodal modulator 1
18129	Notch2	core	Notch gene homolog 2 (Drosophila)
18186	Nrp1	core	neuropilin 1
56177	Olfm1	core	olfactomedin 1
66881	Pcyox1	core	prenylcysteine oxidase 1
102866	Pls3	core	plastin 3 (T-isoform)
18830	Pltp	core	phospholipid transfer protein
67448	Plxdc2	core	plexin domain containing 2
19128	Pros1	core	protein S (alpha)
192159	Prpf8	core	pre-mRNA processing factor 8
19215	Ptgds	core	prostaglandin D2 synthase (brain)
19270	Ptprg	core	protein tyrosine phosphatase, receptor type, G
19271	Ptprj	core	protein tyrosine phosphatase, receptor type, J
19274	Ptprm	core	protein tyrosine phosphatase, receptor type, M
19280	Ptprs	core	protein tyrosine phosphatase, receptor type, S
110078	Pygb	core	brain glycogen phosphorylase
58809	Rnase4	core	ribonuclease, RNase A family 4
81910	Rrbp1	core	ribosome binding protein 1
20255	Scg3	core	secretogranin III
20363	Sepp1	core	selenoprotein P, plasma, 1
20317	Serpinf1	core	serine (or cysteine) peptidase inhibitor, clade F, member 1
67155	Smarca2	core	SWI/SNF related, matrix associated, actin dependent regulator of chromatin, subfamily a, member 2
93762	Smarca5	core	SWI/SNF related, matrix associated, actin dependent regulator of chromatin, subfamily a, member 5
20658	Son	core	Son DNA binding protein
13602	Sparcl1	core	SPARC-like 1 (mast9, hevin)
64009	Syne1	core	synaptic nuclear envelope 1
330177	Taok3	core	TAO kinase 3
21858	Timp2	core	tissue inhibitor of metalloproteinase 2
21894	Tln1	core	talin 1
21974	Top2b	core	topoisomerase (DNA) II beta
22041	Trf	core	transferrin
22153	Tubb4	core	tubulin, beta 4
22222	Ubr1	core	ubiquitin protein ligase E3 component n-recognin 1
70790	Ubr5	core	ubiquitin protein ligase E3 component n-recognin 5
217012	Unc45b	core	unc-45 homolog B (C. elegans)
22329	Vcam1	core	vascular cell adhesion molecule 1
269523	Vcp	core	valosin containing protein
22370	Vtn	core	vitronectin
22371	Vwf	core	Von Willebrand factor homolog
57438	March7	16041672	membrane-associated ring finger (C3HC4) 7
235072	Sept7	16041672	septin 7
100038991	100038991	16041672	predicted gene, 100038991
66873	1200009O22Rik	16041672	RIKEN cDNA 1200009O22 gene
56398	1500003O03Rik	16041672	RIKEN cDNA 1500003O03 gene
76719	1700081L11Rik	16041672	RIKEN cDNA 1700081L11 gene
109129	2010311D03Rik	16041672	RIKEN cDNA 2010311D03 gene
71881	2310001A20Rik	16041672	RIKEN cDNA 2310001A20 gene
69698	2310046K01Rik	16041672	RIKEN cDNA 2310046K01 gene
66960	2310047O13Rik	16041672	RIKEN cDNA 2310047O13 gene
72503	2610507B11Rik	16041672	RIKEN cDNA 2610507B11 gene
76967	2700049A03Rik	16041672	RIKEN cDNA 2700049A03 gene
77590	4631426J05Rik	16041672	RIKEN cDNA 4631426J05 gene
233103	4931406P16Rik	16041672	RIKEN cDNA 4931406P16 gene
74440	4933407C03Rik	16041672	RIKEN cDNA 4933407C03 gene
101314	6720456B07Rik	16041672	RIKEN cDNA 6720456B07 gene
71544	9030420J04Rik	16041672	RIKEN cDNA 9030420J04 gene
11303	Abca1	16041672	ATP-binding cassette, sub-family A (ABC1), member 1
27410	Abca3	16041672	ATP-binding cassette, sub-family A (ABC1), member 3
18671	Abcb1a	16041672	ATP-binding cassette, sub-family B (MDR/TAP), member 1A
239273	Abcc4	16041672	ATP-binding cassette, sub-family C (CFTR/MRP), member 4
20928	Abcc9	16041672	ATP-binding cassette, sub-family C (CFTR/MRP), member 9
226251	Ablim1	16041672	actin-binding LIM protein 1
11370	Acadvl	16041672	acyl-Coenzyme A dehydrogenase, very long chain
110446	Acat1	16041672	acetyl-Coenzyme A acetyltransferase 1
104112	Acly	16041672	ATP citrate lyase
11429	Aco2	16041672	aconitase 2, mitochondrial
11430	Acox1	16041672	acyl-Coenzyme A oxidase 1, palmitoyl
11461	Actb	16041672	actin, beta
60595	Actn4	16041672	actinin alpha 4
11535	Adm	16041672	adrenomedullin
11538	Adnp	16041672	activity-dependent neuroprotective protein
56436	Adrm1	16041672	adhesion regulating molecule 1
17355	Aff1	16041672	AF4/FMR2 family, member 1
93736	Aff4	16041672	AF4/FMR2 family, member 4
11603	Agrn	16041672	agrin
226747	Ahctf1	16041672	AT hook containing transcription factor 1
230249	AI314180	16041672	expressed sequence AI314180
11632	Aip	16041672	aryl-hydrocarbon receptor-interacting protein
100986	Akap9	16041672	A kinase (PRKA) anchor protein (yotiao) 9
23797	Akt3	16041672	thymoma viral proto-oncogene 3
11658	Alcam	16041672	activated leukocyte cell adhesion molecule
11669	Aldh2	16041672	aldehyde dehydrogenase 2, mitochondrial
11674	Aldoa	16041672	aldolase A, fructose-bisphosphate
56737	Alg2	16041672	asparagine-linked glycosylation 2 homolog (yeast, alpha-1,3-mannosyltransferase)
268420	Alkbh5	16041672	alkB, alkylation repair homolog 5 (E. coli)
11647	Alpl	16041672	alkaline phosphatase, liver/bone/kidney
75723	Amotl1	16041672	angiomotin-like 1
81702	Ankrd17	16041672	ankyrin repeat domain 17
70615	Ankrd24	16041672	ankyrin repeat domain 24
245886	Ankrd27	16041672	ankyrin repeat domain 27 (VPS9 domain)
11737	Anp32a	16041672	acidic (leucine-rich) nuclear phosphoprotein 32 family, member A
67628	Anp32b	16041672	acidic (leucine-rich) nuclear phosphoprotein 32 family, member B
12306	Anxa2	16041672	annexin A2
11745	Anxa3	16041672	annexin A3
11747	Anxa5	16041672	annexin A5
11754	Aoc3	16041672	amine oxidase, copper containing 3
11765	Ap1g1	16041672	adaptor protein complex AP-1, gamma 1 subunit
11773	Ap2m1	16041672	adaptor protein complex AP-2, mu1
64933	Ap3m2	16041672	adaptor-related protein complex 3, mu 2 subunit
11789	Apc	16041672	adenomatosis polyposis coli
11815	Apod	16041672	apolipoprotein D
72993	Appl1	16041672	adaptor protein, phosphotyrosine interaction, PH domain and leucine zipper containing 1
99889	Arfip1	16041672	ADP-ribosylation factor interacting protein 1
228359	Arhgap1	16041672	Rho GTPase activating protein 1
232201	Arhgap25	16041672	Rho GTPase activating protein 25
11855	Arhgap5	16041672	Rho GTPase activating protein 5
213498	Arhgef11	16041672	Rho guanine nucleotide exchange factor (GEF) 11
69632	Arhgef12	16041672	Rho guanine nucleotide exchange factor (GEF) 12
93760	Arid1a	16041672	AT rich interactive domain 1A (SWI-like)
238247	Arid4a	16041672	AT rich interactive domain 4A (RBP1-like)
94246	Arid4b	16041672	AT rich interactive domain 4B (RBP1-like)
71371	Arid5b	16041672	AT rich interactive domain 5B (MRF1-like)
54208	Arl6ip1	16041672	ADP-ribosylation factor-like 6 interacting protein 1
11867	Arpc1b	16041672	actin related protein 2/3 complex, subunit 1B
74100	Arpp21	16041672	cyclic AMP-regulated phosphoprotein, 21
77987	Ascc3	16041672	activating signal cointegrator 1 complex subunit 3
320632	Ascc3l1	16041672	activating signal cointegrator 1 complex subunit 3-like 1
192195	Ash1l	16041672	ash1 (absent, small, or homeotic)-like (Drosophila)
11909	Atf2	16041672	activating transcription factor 2
11910	Atf3	16041672	activating transcription factor 3
11927	Atox1	16041672	ATX1 (antioxidant protein 1) homolog 1 (yeast)
224088	Atp13a3	16041672	ATPase type 13A3
11938	Atp2a2	16041672	ATPase, Ca++ transporting, cardiac muscle, slow twitch 2
235574	Atp2c1	16041672	ATPase, Ca++-sequestering
11946	Atp5a1	16041672	ATP synthase, H+ transporting, mitochondrial F1 complex, alpha subunit, isoform 1
11975	Atp6v0a1	16041672	ATPase, H+ transporting, lysosomal V0 subunit A1
11966	Atp6v1b2	16041672	ATPase, H+ transporting, lysosomal V1 subunit B2
66335	Atp6v1c1	16041672	ATPase, H+ transporting, lysosomal V1 subunit C1
22589	Atrx	16041672	alpha thalassemia/mental retardation syndrome X-linked homolog (human)
246103	Atxn7	16041672	ataxin 7
319974	Auts2	16041672	autism susceptibility candidate 2
65964	B230120H23Rik	16041672	RIKEN cDNA B230120H23 gene
12010	B2m	16041672	beta-2 microglobulin
70350	Basp1	16041672	brain abundant, membrane attached signal protein 1
116848	Baz2a	16041672	bromodomain adjacent to zinc finger domain, 2A
407823	Baz2b	16041672	bromodomain adjacent to zinc finger domain, 2B
208768	BC031781	16041672	cDNA sequence BC031781
231128	BC037112	16041672	cDNA sequence BC037112
268709	BC055107	16041672	cDNA sequence BC055107
277360	BC067047	16041672	cDNA sequence BC067047
12038	Bche	16041672	butyrylcholinesterase
71458	Bcor	16041672	BCL6 interacting corepressor
76895	Bicd2	16041672	bicaudal D homolog 2 (Drosophila)
30948	Bin1	16041672	bridging integrator 1
12211	Birc6	16041672	baculoviral IAP repeat-containing 6
104184	Blmh	16041672	bleomycin hydrolase
12168	Bmpr2	16041672	bone morphogenic protein receptor, type II (serine/threonine kinase)
12183	Bpgm	16041672	2,3-bisphosphoglycerate mutase
109880	Braf	16041672	Braf transforming gene
57261	Brd4	16041672	bromodomain containing 4
12217	Bsn	16041672	bassoon
67239	Bxdc1	16041672	brix domain containing 1
12259	C1qa	16041672	complement component 1, q subcomponent, alpha polypeptide
12260	C1qb	16041672	complement component 1, q subcomponent, beta polypeptide
12262	C1qc	16041672	complement component 1, q subcomponent, C chain
12267	C3ar1	16041672	complement component 3a receptor 1
12273	C5ar1	16041672	complement component 5a receptor 1
12283	Cab39	16041672	calcium binding protein 39
12286	Cacna1a	16041672	calcium channel, voltage-dependent, P/Q type, alpha 1A subunit
12293	Cacna2d1	16041672	calcium channel, voltage-dependent, alpha2/delta subunit 1
67886	Camsap1l1	16041672	calmodulin regulated spectrin-associated protein 1-like 1
53872	Caprin1	16041672	cell cycle associated protein 1
12349	Car2	16041672	carbonic anhydrase 2
12361	Cask	16041672	calcium/calmodulin-dependent serine protein kinase (MAGUK family)
140721	Caskin2	16041672	CASK-interacting protein 2
12380	Cast	16041672	calpastatin
12359	Cat	16041672	catalase
237859	Ccdc55	16041672	coiled-coil domain containing 55
12452	Ccng2	16041672	cyclin G2
56036	Ccnl2	16041672	cyclin L2
12462	Cct3	16041672	chaperonin containing Tcp1, subunit 3 (gamma)
12488	Cd2ap	16041672	CD2-associated protein
12490	Cd34	16041672	CD34 antigen
226751	Cdc42bpa	16041672	Cdc42 binding protein kinase alpha
12549	Cdgap	16041672	Cdc42 GTPase-activating protein
12562	Cdh5	16041672	cadherin 5
214444	Cdk5rap2	16041672	CDK5 regulatory subunit associated protein 2
12575	Cdkn1a	16041672	cyclin-dependent kinase inhibitor 1A (P21)
12607	Cebpz	16041672	CCAAT/enhancer binding protein zeta
53883	Celsr2	16041672	cadherin, EGF LAG seven-pass G-type receptor 2 (flamingo homolog, Drosophila)
212285	Centd1	16041672	centaurin, delta 1
106952	Centd3	16041672	centaurin, delta 3
74081	Cep350	16041672	centrosomal protein 350
12628	Cfh	16041672	complement component factor h
12631	Cfl1	16041672	cofilin 1, non-muscle
12633	Cflar	16041672	CASP8 and FADD-like apoptosis regulator
68178	Cgnl1	16041672	cingulin-like 1
12648	Chd1	16041672	chromodomain helicase DNA binding protein 1
244059	Chd2	16041672	chromodomain helicase DNA binding protein 2
107932	Chd4	16041672	chromodomain helicase DNA binding protein 4
71389	Chd6	16041672	chromodomain helicase DNA binding protein 6
109151	Chd9	16041672	chromodomain helicase DNA binding protein 9
12653	Chgb	16041672	chromogranin B
12661	Chl1	16041672	cell adhesion molecule with homology to L1CAM
12709	Ckb	16041672	creatine kinase, brain
76499	Clasp2	16041672	CLIP associating protein 2
216705	Clint1	16041672	clathrin interactor 1
56430	Clip1	16041672	CAP-GLY domain containing linker protein 1
76686	Clip3	16041672	CAP-GLY domain containing linker protein 3
65945	Clstn1	16041672	calsyntenin 1
67300	Cltc	16041672	clathrin, heavy polypeptide (Hc)
12759	Clu	16041672	clusterin
68107	Cntd1	16041672	cyclin N-terminal domain containing 1
66797	Cntnap2	16041672	contactin associated protein-like 2
319876	Cobll1	16041672	Cobl-like 1
58202	Cobra1	16041672	cofactor of BRCA1
12826	Col4a1	16041672	collagen, type IV, alpha 1
70349	Copb1	16041672	coatomer protein complex, subunit beta 1
54161	Copg	16041672	coatomer protein complex, subunit gamma
12721	Coro1a	16041672	coronin, actin binding protein 1A
23790	Coro1c	16041672	coronin, actin binding protein 1C
12870	Cp	16041672	ceruloplasmin
12874	Cpd	16041672	carboxypeptidase D
54451	Cpsf3	16041672	cleavage and polyadenylation specificity factor 3
12914	Crebbp	16041672	CREB binding protein
50766	Crim1	16041672	cysteine rich transmembrane BMP regulator 1 (chordin like)
66586	Crls1	16041672	cardiolipin synthase 1
12977	Csf1	16041672	colony stimulating factor 1 (macrophage)
12978	Csf1r	16041672	colony stimulating factor 1 receptor
13010	Cst3	16041672	cystatin C
13014	Cstb	16041672	cystatin B
12385	Ctnna1	16041672	catenin (cadherin associated protein), alpha 1
19025	Ctsa	16041672	cathepsin A
13030	Ctsb	16041672	cathepsin B
13032	Ctsc	16041672	cathepsin C
13033	Ctsd	16041672	cathepsin D
13040	Ctss	16041672	cathepsin S
64138	Ctsz	16041672	cathepsin Z
80281	Cttnbp2nl	16041672	CTTNBP2 N-terminal like
13046	Cugbp1	16041672	CUG triplet repeat, RNA binding protein 1
26965	Cul1	16041672	cullin 1
26554	Cul3	16041672	cullin 3
20315	Cxcl12	16041672	chemokine (C-X-C motif) ligand 12
12778	Cxcr7	16041672	chemokine (C-X-C motif) receptor 7
320714	D030016E14Rik	16041672	RIKEN cDNA D030016E14 gene
52635	D12Ertd551e	16041672	DNA segment, Chr 12, ERATO Doi 551, expressed
223666	D15Wsu169e	16041672	DNA segment, Chr 15, Wayne State University 169, expressed
52874	D19Bwg1357e	16041672	DNA segment, Chr 19, Brigham & Women's Genetics 1357 expressed
56790	D3Ertd300e	16041672	DNA segment, Chr 3, ERATO Doi 300, expressed
320661	D5Ertd579e	16041672	DNA segment, Chr 5, ERATO Doi 579, expressed
13138	Dag1	16041672	dystroglycan 1
13175	Dclk1	16041672	doublecortin-like kinase 1
104721	Ddx1	16041672	DEAD (Asp-Glu-Ala-Asp) box polypeptide 1
66942	Ddx18	16041672	DEAD (Asp-Glu-Ala-Asp) box polypeptide 18
234733	Ddx19b	16041672	DEAD (Asp-Glu-Ala-Asp) box polypeptide 19b
94213	Ddx50	16041672	DEAD (Asp-Glu-Ala-Asp) box polypeptide 50
19347	Dennd5a	16041672	DENN/MADD domain containing 5A
67819	Derl1	16041672	Der1-like domain family, member 1
104418	Dgkz	16041672	diacylglycerol kinase zeta
13211	Dhx9	16041672	DEAH (Asp-Glu-Ala-His) box polypeptide 9
54004	Diap2	16041672	diaphanous homolog 2 (Drosophila)
64451	Dip2a	16041672	DIP2 disco-interacting protein 2 homolog A (Drosophila)
239667	Dip2b	16041672	DIP2 disco-interacting protein 2 homolog B (Drosophila)
50768	Dlc1	16041672	deleted in liver cancer 1
13405	Dmd	16041672	dystrophin, muscular dystrophy
235380	Dmxl2	16041672	Dmx-like 2
67035	Dnajb4	16041672	DnaJ (Hsp40) homolog, subfamily B, member 4
56354	Dnajc7	16041672	DnaJ (Hsp40) homolog, subfamily C, member 7
103967	Dnm3	16041672	dynamin 3
13433	Dnmt1	16041672	DNA methyltransferase (cytosine-5) 1
13424	Dync1h1	16041672	dynein cytoplasmic 1 heavy chain 1
224170	Dzip3	16041672	DAZ interacting protein 3, zinc finger
230857	Ece1	16041672	endothelin converting enzyme 1
13614	Edn1	16041672	endothelin 1
76740	Efr3a	16041672	EFR3 homolog A (S. cerevisiae)
433182	EG433182	16041672	predicted gene, EG433182
13653	Egr1	16041672	early growth response 1
13660	Ehd1	16041672	EH-domain containing 1
19106	Eif2ak2	16041672	eukaryotic translation initiation factor 2-alpha kinase 2
68135	Eif3h	16041672	eukaryotic translation initiation factor 3, subunit H
13681	Eif4a1	16041672	eukaryotic translation initiation factor 4A1
230861	Eif4g3	16041672	eukaryotic translation initiation factor 4 gamma, 3
217869	Eif5	16041672	eukaryotic translation initiation factor 5
226982	Eif5b	16041672	eukaryotic translation initiation factor 5B
58523	Elp2	16041672	elongation protein 2 homolog (S. cerevisiae)
74195	Elp3	16041672	elongation protein 3 homolog (S. cerevisiae)
13803	Enc1	16041672	ectodermal-neural cortex 1
13805	Eng	16041672	endoglin
13806	Eno1	16041672	enolase 1, alpha non-neuron
13819	Epas1	16041672	endothelial PAS domain protein 1
13831	Epc1	16041672	enhancer of polycomb homolog 1 (Drosophila)
13858	Eps15	16041672	epidermal growth factor receptor pathway substrate 15
13885	Esd	16041672	esterase D/formylglutathione hydrolase
23871	Ets1	16041672	E26 avian leukemia oncogene 1, 5' domain
105504	Exoc5	16041672	exocyst complex component 5
225876	Fbxl11	16041672	F-box and leucine-rich repeat protein 11
218952	Fermt2	16041672	fermitin family homolog 2 (Drosophila)
225020	Fez2	16041672	fasciculation and elongation protein zeta 2 (zygin II)
67529	Fgfr1op2	16041672	FGFR1 oncogene partner 2
70598	Filip1	16041672	filamin A interacting protein 1
14228	Fkbp4	16041672	FK506 binding protein 4
14248	Flii	16041672	flightless I homolog (Drosophila)
192176	Flna	16041672	filamin, alpha
286940	Flnb	16041672	filamin, beta
14254	Flt1	16041672	FMS-like tyrosine kinase 1
14257	Flt4	16041672	FMS-like tyrosine kinase 4
14265	Fmr1	16041672	fragile X mental retardation syndrome 1 homolog
14268	Fn1	16041672	fibronectin 1
56484	Foxo3a	16041672	forkhead box O3a
56717	Frap1	16041672	FK506 binding protein 12-rapamycin associated protein 1
209630	Frmd4a	16041672	FERM domain containing 4A
320365	Fry	16041672	furry homolog (Drosophila)
233908	Fus	16041672	fusion, derived from t(12;16) malignant liposarcoma (human)
54393	Gabbr1	16041672	gamma-aminobutyric acid (GABA-B) receptor, 1
14390	Gabpa	16041672	GA repeat binding protein, alpha
14423	Galnt1	16041672	UDP-N-acetyl-alpha-D-galactosamine:polypeptide N-acetylgalactosaminyltransferase 1
353172	Gars	16041672	glycyl-tRNA synthetase
14456	Gas6	16041672	growth arrest specific 6
74375	Gcc1	16041672	golgi coiled coil 1
70297	Gcc2	16041672	GRIP and coiled-coil domain containing 2
68133	Gcsh	16041672	glycine cleavage system protein H (aminomethyl carrier)
14567	Gdi1	16041672	guanosine diphosphate (GDP) dissociation inhibitor 1
26431	Git2	16041672	G protein-coupled receptor kinase-interactor 2
30926	Glrx3	16041672	glutaredoxin 3
14645	Glul	16041672	glutamate-ammonia ligase (glutamine synthetase)
207806	Gm608	16041672	gene model 608, (NCBI)
14672	Gna11	16041672	guanine nucleotide binding protein, alpha 11
14682	Gnaq	16041672	guanine nucleotide binding protein, alpha q polypeptide
54214	Golga4	16041672	golgi autoantigen, golgin subfamily a, 4
14718	Got1	16041672	glutamate oxaloacetate transaminase 1, soluble
14751	Gpi1	16041672	glucose phosphate isomerase 1
224792	Gpr116	16041672	G protein-coupled receptor 116
14775	Gpx1	16041672	glutathione peroxidase 1
227753	Gsn	16041672	gelsolin
14852	Gspt1	16041672	G1 to S phase transition 1
14782	Gsr	16041672	glutathione reductase
14886	Gtf2i	16041672	general transcription factor II I
233863	Gtf3c1	16041672	general transcription factor III C 1
56055	Gtpbp2	16041672	GTP binding protein 2
14964	H2-D1	16041672	histocompatibility 2, D region locus 1
14972	H2-K1	16041672	histocompatibility 2, K1, K region
15122	Hba-a1	16041672	hemoglobin alpha, adult chain 1
110611	Hdlbp	16041672	high density lipoprotein (HDL) binding protein
15204	Herc2	16041672	hect (homologous to the E6-AP (UBE3A) carboxyl terminus) domain and RCC1 (CHC1)-like domain (RLD) 2
15212	Hexb	16041672	hexosaminidase B
215114	Hip1	16041672	huntingtin interacting protein 1
15257	Hipk1	16041672	homeodomain interacting protein kinase 1
15259	Hipk3	16041672	homeodomain interacting protein kinase 3
50708	Hist1h1c	16041672	histone cluster 1, H1c
15361	Hmga1	16041672	high mobility group AT-hook 1
15369	Hmox2	16041672	heme oxygenase (decycling) 2
229279	Hnrnpa3	16041672	heterogeneous nuclear ribonucleoprotein A3
74326	Hnrnpr	16041672	heterogeneous nuclear ribonucleoprotein R
68693	Hnrnpul2	16041672	heterogeneous nuclear ribonucleoprotein U-like 2
15441	Hp1bp3	16041672	heterochromatin protein 1, binding protein 3
15444	Hpca	16041672	hippocalcin
114664	Hsd17b11	16041672	hydroxysteroid (17-beta) dehydrogenase 11
15516	Hsp90ab1	16041672	heat shock protein 90kDa alpha (cytosolic), class B member 1
22027	Hsp90b1	16041672	heat shock protein 90, beta (Grp94), member 1
15525	Hspa4	16041672	heat shock protein 4
14828	Hspa5	16041672	heat shock protein 5
15481	Hspa8	16041672	heat shock protein 8
15526	Hspa9	16041672	heat shock protein 9
15510	Hspd1	16041672	heat shock protein 1 (chaperonin)
15505	Hsph1	16041672	heat shock 105kDa/110kDa protein 1
56213	Htra1	16041672	HtrA serine peptidase 1
15894	Icam1	16041672	intercellular adhesion molecule 1
15896	Icam2	16041672	intercellular adhesion molecule 2
67834	Idh3a	16041672	isocitrate dehydrogenase 3 (NAD+) alpha
15929	Idh3g	16041672	isocitrate dehydrogenase 3 (NAD+), gamma
15975	Ifnar1	16041672	interferon (alpha and beta) receptor 1
18518	Igbp1	16041672	immunoglobulin (CD79A) binding protein 1
16002	Igf2	16041672	insulin-like growth factor 2
29817	Igfbp7	16041672	insulin-like growth factor binding protein 7
27399	Ihpk1	16041672	inositol hexaphosphate kinase 1
24010	Ik	16041672	IK cytokine
16150	Ikbkb	16041672	inhibitor of kappaB kinase beta
16172	Il17ra	16041672	interleukin 17 receptor A
171463	Il17rd	16041672	interleukin 17 receptor D
16194	Il6ra	16041672	interleukin 6 receptor, alpha
16195	Il6st	16041672	interleukin 6 signal transducer
27993	Imp4	16041672	IMP4, U3 small nucleolar ribonucleoprotein, homolog (yeast)
16337	Insr	16041672	insulin receptor
29875	Iqgap1	16041672	IQ motif containing GTPase activating protein 1
66383	Iscu	16041672	IscU iron-sulfur cluster scaffold homolog (E. coli)
109700	Itga1	16041672	integrin alpha 1
16410	Itgav	16041672	integrin alpha V
16438	Itpr1	16041672	inositol 1,4,5-triphosphate receptor 1
108829	Jmjd1c	16041672	jumonji domain containing 1C
57748	Jmy	16041672	junction-mediating and regulatory protein
16478	Jund	16041672	Jun proto-oncogene related gene d
16480	Jup	16041672	junction plakoglobin
106931	Kctd1	16041672	potassium channel tetramerisation domain containing 1
16554	Kif13b	16041672	kinesin family member 13B
16561	Kif1b	16041672	kinesin family member 1B
16564	Kif21a	16041672	kinesin family member 21A
668303	Kif26a	16041672	kinesin family member 26A
16563	Kif2a	16041672	kinesin family member 2A
16572	Kif5a	16041672	kinesin family member 5A
16573	Kif5b	16041672	kinesin family member 5B
16574	Kif5c	16041672	kinesin family member 5C
16579	Kifap3	16041672	kinesin-associated protein 3
93691	Klf7	16041672	Kruppel-like factor 7 (ubiquitous)
16211	Kpnb1	16041672	karyopherin (importin) beta 1
57896	Krcc1	16041672	lysine-rich coiled-coil 1
52705	Krr1	16041672	KRR1, small subunit (SSU) processome component, homolog (yeast)
16776	Lama5	16041672	laminin, alpha 5
226519	Lamc1	16041672	laminin, gamma 1
16783	Lamp1	16041672	lysosomal-associated membrane protein 1
16784	Lamp2	16041672	lysosomal-associated membrane protein 2
66988	Lap3	16041672	leucine aminopeptidase 3
107045	Lars	16041672	leucyl-tRNA synthetase
76130	Las1l	16041672	LAS1-like (S. cerevisiae)
98386	Lbr	16041672	lamin B receptor
212391	Lcor	16041672	ligand dependent nuclear receptor corepressor
18826	Lcp1	16041672	lymphocyte cytosolic protein 1
16828	Ldha	16041672	lactate dehydrogenase A
16832	Ldhb	16041672	lactate dehydrogenase B
16835	Ldlr	16041672	low density lipoprotein receptor
56384	Letm1	16041672	leucine zipper-EF-hand containing transmembrane protein 1
16852	Lgals1	16041672	lectin, galactose binding, soluble 1
16880	Lifr	16041672	leukemia inhibitory factor receptor
65970	Lima1	16041672	LIM domain and actin binding 1
70361	Lman1	16041672	lectin, mannose-binding, 1
16905	Lmna	16041672	lamin A
380916	Lrch1	16041672	leucine-rich repeats and calponin homology (CH) domain containing 1
67070	Lsm14a	16041672	LSM14 homolog A (SCD6, S. cerevisiae)
108075	Ltbp4	16041672	latent transforming growth factor beta binding protein 4
269593	Luzp1	16041672	leucine zipper protein 1
11426	Macf1	16041672	microtubule-actin crosslinking factor 1
228355	Madd	16041672	MAP-kinase activating death domain
99470	Magi3	16041672	membrane associated guanylate kinase, WW and PDZ domain containing 3
78689	Mak10	16041672	MAK10 homolog, amino-acid N-acetyltransferase subunit, (S. cerevisiae)
17155	Man1a	16041672	mannosidase 1, alpha
26395	Map2k1	16041672	mitogen-activated protein kinase kinase 1
68652	Map3k7ip2	16041672	mitogen-activated protein kinase kinase kinase 7 interacting protein 2
50772	Mapk6	16041672	mitogen-activated protein kinase 6
17118	Marcks	16041672	myristoylated alanine rich protein kinase C substrate
17776	Mast2	16041672	microtubule associated serine/threonine kinase 2
232087	Mat2a	16041672	methionine adenosyltransferase II, alpha
17184	Matr3	16041672	matrin 3
17196	Mbp	16041672	myelin basic protein
17219	Mcm6	16041672	minichromosome maintenance deficient 6 (MIS5 homolog, S. pombe) (S. cerevisiae)
19014	Med1	16041672	mediator complex subunit 1
327987	Med13	16041672	mediator complex subunit 13
269878	Megf8	16041672	multiple EGF-like-domains 8
17304	Mfge8	16041672	milk fat globule-EGF factor 8 protein
17313	Mgp	16041672	matrix Gla protein
225164	Mib1	16041672	mindbomb homolog 1 (Drosophila)
71148	Mier1	16041672	mesoderm induction early response 1 homolog (Xenopus laevis
217716	Mlh3	16041672	mutL homolog 3 (E coli)
231051	Mll3	16041672	myeloid/lymphoid or mixed-lineage leukemia 3
17388	Mmp15	16041672	matrix metallopeptidase 15
105450	Mmrn2	16041672	multimerin 2
56397	Morf4l2	16041672	mortality factor 4 like 2
75339	Mphosph8	16041672	M-phase phosphoprotein 8
27397	Mrpl17	16041672	mitochondrial ribosomal protein L17
52443	Mrpl48	16041672	mitochondrial ribosomal protein L48
17692	Msl31	16041672	male-specific lethal-3 homolog 1 (Drosophila)
17755	Mtap1b	16041672	microtubule-associated protein 1B
17756	Mtap2	16041672	microtubule-associated protein 2
17758	Mtap4	16041672	microtubule-associated protein 4
74302	Mtmr3	16041672	myotubularin related protein 3
102103	Mtus1	16041672	mitochondrial tumor suppressor 1
105689	Mycbp2	16041672	MYC binding protein 2
17876	Myef2	16041672	myelin basic protein expression factor 2, repressor
77579	Myh10	16041672	myosin, heavy polypeptide 10, non-muscle
17880	Myh11	16041672	myosin, heavy polypeptide 11, smooth muscle
17886	Myh9	16041672	myosin, heavy polypeptide 9, non-muscle
67938	Mylc2b	16041672	myosin light chain, regulatory B
107589	Mylk	16041672	myosin, light polypeptide kinase
17909	Myo10	16041672	myosin X
17912	Myo1b	16041672	myosin IB
244349	Myst3	16041672	MYST histone acetyltransferase (monocytic leukemia) 3
53605	Nap1l1	16041672	nucleosome assembly protein 1-like 1
66897	Narg1l	16041672	NMDA receptor regulated 1-like
17966	Nbr1	16041672	neighbor of Brca1 gene 1
26562	Ncdn	16041672	neurochondrin
17973	Nck1	16041672	non-catalytic region of tyrosine kinase adaptor protein 1
105855	Nckap1l	16041672	NCK associated protein 1 like
17979	Ncoa3	16041672	nuclear receptor coactivator 3
27057	Ncoa4	16041672	nuclear receptor coactivator 4
20185	Ncor1	16041672	nuclear receptor co-repressor 1
18039	Nefl	16041672	neurofilament, light polypeptide
56876	Nelf	16041672	nasal embryonic LHRH factor
18007	Neo1	16041672	neogenin
18008	Nes	16041672	nestin
56349	Net1	16041672	neuroepithelial cell transforming gene 1
18021	Nfatc3	16041672	nuclear factor of activated T-cells, cytoplasmic, calcineurin-dependent 3
18073	Nid1	16041672	nidogen 1
71175	Nipbl	16041672	Nipped-B homolog (Drosophila)
18082	Nipsnap1	16041672	4-nitrophenylphosphatase domain and non-neuronal SNAP25-like protein homolog 1 (C. elegans)
64652	Nisch	16041672	nischarin
67050	Nkap	16041672	NFKB activating protein
18087	Nktr	16041672	natural killer tumor recognition sequence
18102	Nme1	16041672	non-metastatic cells 1, protein (NM23A) expressed in
18107	Nmt1	16041672	N-myristoyltransferase 1
18115	Nnt	16041672	nicotinamide nucleotide transhydrogenase
211548	Nomo1	16041672	nodal modulator 1
18129	Notch2	16041672	Notch gene homolog 2 (Drosophila)
217365	Nploc4	16041672	nuclear protein localization 4 homolog (S. cerevisiae)
217166	Nr1d1	16041672	nuclear receptor subfamily 1, group D, member 1
268903	Nrip1	16041672	nuclear receptor interacting protein 1
18186	Nrp1	16041672	neuropilin 1
68564	Nufip2	16041672	nuclear fragile X mental retardation protein interacting protein 2
18247	Oaz2	16041672	ornithine decarboxylase antizyme 2
70155	Ogfrl1	16041672	opioid growth factor receptor-like 1
56177	Olfm1	16041672	olfactomedin 1
74143	Opa1	16041672	optic atrophy 1 homolog (human)
50793	Orc3l	16041672	origin recognition complex, subunit 3-like (S. cerevisiae)
106326	Osbpl11	16041672	oxysterol binding protein-like 11
100273	Osbpl9	16041672	oxysterol binding protein-like 9
18451	P4ha1	16041672	procollagen-proline, 2-oxoglutarate 4-dioxygenase (proline 4-hydroxylase), alpha 1 polypeptide
18813	Pa2g4	16041672	proliferation-associated 2G4
18458	Pabpc1	16041672	poly A binding protein, cytoplasmic 1
18475	Pafah1b2	16041672	platelet-activating factor acetylhydrolase, isoform 1b, alpha2 subunit
18479	Pak1	16041672	p21 (CDKN1A)-activated kinase 1
93742	Pard3	16041672	par-3 (partitioning defective 3) homolog (C. elegans)
57320	Park7	16041672	Parkinson disease (autosomal recessive, early onset) 7
74108	Parn	16041672	poly(A)-specific ribonuclease (deadenylation nuclease)
66923	Pbrm1	16041672	polybromo 1
18514	Pbx1	16041672	pre B-cell leukemia transcription factor 1
18515	Pbx2	16041672	pre B-cell leukemia transcription factor 2
110821	Pcca	16041672	propionyl-Coenzyme A carboxylase, alpha polypeptide
211712	Pcdh9	16041672	protocadherin 9
54604	Pcnx	16041672	pecanex homolog (Drosophila)
237459	Pctk2	16041672	PCTAIRE-motif protein kinase 2
66881	Pcyox1	16041672	prenylcysteine oxidase 1
18591	Pdgfb	16041672	platelet derived growth factor, B polypeptide
56376	Pdlim5	16041672	PDZ and LIM domain 5
107368	Pdzd8	16041672	PDZ domain containing 8
18613	Pecam1	16041672	platelet/endothelial cell adhesion molecule 1
18616	Peg3	16041672	paternally expressed 3
224824	Pex6	16041672	peroxisomal biogenesis factor 6
18643	Pfn1	16041672	profilin 1
225467	Pggt1b	16041672	protein geranylgeranyltransferase type I, beta subunit
18655	Pgk1	16041672	phosphoglycerate kinase 1
241915	Phc3	16041672	polyhomeotic-like 3 (Drosophila)
269424	Phf17	16041672	PHD finger protein 17
208177	Phldb2	16041672	pleckstrin homology-like domain, family B, member 2
16922	Phyh	16041672	phytanoyl-CoA hydroxylase
224020	Pi4ka	16041672	phosphatidylinositol 4-kinase, catalytic, alpha polypeptide
329777	Pigk	16041672	phosphatidylinositol glycan anchor biosynthesis, class K
14755	Pigq	16041672	phosphatidylinositol glycan anchor biosynthesis, class Q
18706	Pik3ca	16041672	phosphatidylinositol 3-kinase, catalytic, alpha polypeptide
104709	Pik3r6	16041672	phosphoinositide-3-kinase, regulatory subunit 6
18746	Pkm2	16041672	pyruvate kinase, muscle
109333	Pkn2	16041672	protein kinase N2
18803	Plcg1	16041672	phospholipase C, gamma 1
224860	Plcl2	16041672	phospholipase C-like 2
18810	Plec1	16041672	plectin 1
83436	Plekha2	16041672	pleckstrin homology domain-containing, family A (phosphoinositide binding specific) member 2
20620	Plk2	16041672	polo-like kinase 2 (Drosophila)
102866	Pls3	16041672	plastin 3 (T-isoform)
18830	Pltp	16041672	phospholipid transfer protein
67448	Plxdc2	16041672	plexin domain containing 2
18845	Plxna2	16041672	plexin A2
18949	Pnn	16041672	pinin
27015	Polk	16041672	polymerase (DNA directed), kappa
20020	Polr2a	16041672	polymerase (RNA) II (DNA directed) polypeptide A
223828	Pphln1	16041672	periphilin 1
67738	Ppid	16041672	peptidylprolyl isomerase D (cyclophilin D)
319468	Ppm1h	16041672	protein phosphatase 1H (PP2C domain containing)
19046	Ppp1cb	16041672	protein phosphatase 1, catalytic subunit, beta isoform
228852	Ppp1r16b	16041672	protein phosphatase 1, regulatory (inhibitor) subunit 16B
19053	Ppp2cb	16041672	protein phosphatase 2 (formerly 2A), catalytic subunit, beta isoform
26931	Ppp2r5c	16041672	protein phosphatase 2, regulatory subunit B (B56), gamma isoform
19056	Ppp3cb	16041672	protein phosphatase 3, catalytic subunit, beta isoform
21672	Prdx2	16041672	peroxiredoxin 2
19084	Prkar1a	16041672	protein kinase, cAMP dependent regulatory, type I, alpha
18751	Prkcb	16041672	protein kinase C, beta
18754	Prkce	16041672	protein kinase C, epsilon
15468	Prmt2	16041672	protein arginine N-methyltransferase 2
19122	Prnp	16041672	prion protein
19128	Pros1	16041672	protein S (alpha)
19134	Prpf4b	16041672	PRP4 pre-mRNA processing factor 4 homolog B (yeast)
68879	Prpf6	16041672	PRP6 pre-mRNA splicing factor 6 homolog (yeast)
192159	Prpf8	16041672	pre-mRNA processing factor 8
26443	Psma6	16041672	proteasome (prosome, macropain) subunit, alpha type 6
26444	Psma7	16041672	proteasome (prosome, macropain) subunit, alpha type 7
19181	Psmc2	16041672	proteasome (prosome, macropain) 26S subunit, ATPase 2
70247	Psmd1	16041672	proteasome (prosome, macropain) 26S subunit, non-ATPase, 1
69077	Psmd11	16041672	proteasome (prosome, macropain) 26S subunit, non-ATPase, 11
59029	Psmd14	16041672	proteasome (prosome, macropain) 26S subunit, non-ATPase, 14
21762	Psmd2	16041672	proteasome (prosome, macropain) 26S subunit, non-ATPase, 2
66998	Psmd5	16041672	proteasome (prosome, macropain) 26S subunit, non-ATPase, 5
71799	Ptcd1	16041672	pentatricopeptide repeat domain 1
19206	Ptch1	16041672	patched homolog 1
19215	Ptgds	16041672	prostaglandin D2 synthase (brain)
19263	Ptprb	16041672	protein tyrosine phosphatase, receptor type, B
19270	Ptprg	16041672	protein tyrosine phosphatase, receptor type, G
19271	Ptprj	16041672	protein tyrosine phosphatase, receptor type, J
19274	Ptprm	16041672	protein tyrosine phosphatase, receptor type, M
19280	Ptprs	16041672	protein tyrosine phosphatase, receptor type, S
110078	Pygb	16041672	brain glycogen phosphorylase
97541	Qars	16041672	glutaminyl-tRNA synthetase
110391	Qdpr	16041672	quinoid dihydropteridine reductase
19353	Rac1	16041672	RAS-related C3 botulinum substrate 1
19357	Rad21	16041672	RAD21 homolog (S. pombe)
75646	Rai14	16041672	retinoic acid induced 14
229877	Rap1gds1	16041672	RAP1, GTP-GDP dissociation stimulator 1
76089	Rapgef2	16041672	Rap guanine nucleotide exchange factor (GEF) 2
218397	Rasa1	16041672	RAS p21 protein activator 1
240168	Rasgrp3	16041672	RAS, guanyl releasing protein 3
236732	Rbm10	16041672	RNA binding motif protein 10
19655	Rbmx	16041672	RNA binding motif protein, X chromosome
26611	Rcn2	16041672	reticulocalbin 2
68703	Rere	16041672	arginine glutamic acid dipeptide (RE) repeats
19712	Rest	16041672	RE1-silencing transcription factor
19735	Rgs2	16041672	regulator of G-protein signaling 2
69288	Rhobtb1	16041672	Rho-related BTB domain containing 1
58809	Rnase4	16041672	ribonuclease, RNase A family 4
22644	Rnf103	16041672	ring finger protein 103
66381	Rnf113a2	16041672	ring finger protein 113A2
81018	Rnf114	16041672	ring finger protein 114
75841	Rnf139	16041672	ring finger protein 139
109331	Rnf20	16041672	ring finger protein 20
108657	Rnpepl1	16041672	arginyl aminopeptidase (aminopeptidase B)-like 1
19877	Rock1	16041672	Rho-associated coiled-coil containing protein kinase 1
77945	Rpgrip1	16041672	retinitis pigmentosa GTPase regulator interacting protein 1
319195	Rpl17	16041672	ribosomal protein L17
66489	Rpl35	16041672	ribosomal protein L35
19983	Rpl5	16041672	ribosomal protein L5
103963	Rpn1	16041672	ribophorin I
81910	Rrbp1	16041672	ribosome binding protein 1
233532	Rsf1	16041672	remodeling and spacing factor 1
66409	Rsl1d1	16041672	ribosomal L1 domain containing 1
68585	Rtn4	16041672	reticulon 4
237847	Rtn4rl1	16041672	reticulon 4 receptor-like 1
70097	Sash1	16041672	SAM and SH3 domain containing 1
244891	Scaper	16041672	S phase cyclin A-associated protein in the ER
20255	Scg3	16041672	secretogranin III
110876	Scn2a1	16041672	sodium channel, voltage-gated, type II, alpha 1
213326	Scyl2	16041672	SCY1-like 2 (S. cerevisiae)
231452	Sdad1	16041672	SDA1 domain containing 1
15529	Sdc2	16041672	syndecan 2
20334	Sec23a	16041672	SEC23A (S. cerevisiae)
218811	Sec24c	16041672	Sec24 related gene family, member C (S. cerevisiae)
69276	Sec62	16041672	SEC62 homolog (S. cerevisiae)
140740	Sec63	16041672	SEC63-like (S. cerevisiae)
20348	Sema3c	16041672	sema domain, immunoglobulin domain (Ig), short basic domain, secreted, (semaphorin) 3C
20363	Sepp1	16041672	selenoprotein P, plasma, 1
20719	Serpinb6a	16041672	serine (or cysteine) peptidase inhibitor, clade B, member 6a
20720	Serpine2	16041672	serine (or cysteine) peptidase inhibitor, clade E, member 2
20317	Serpinf1	16041672	serine (or cysteine) peptidase inhibitor, clade F, member 1
140742	Sesn1	16041672	sestrin 1
75062	Sf3a3	16041672	splicing factor 3a, subunit 3
81898	Sf3b1	16041672	splicing factor 3b, subunit 1
319322	Sf3b2	16041672	splicing factor 3b, subunit 2
70616	Sf4	16041672	splicing factor 4
224432	Sfrs15	16041672	splicing factor, arginine/serine-rich 15
72193	Sfrs2ip	16041672	splicing factor, arginine/serine-rich 2, interacting protein
20384	Sfrs5	16041672	splicing factor, arginine/serine-rich 5 (SRp40, HRS)
231769	Sfrs8	16041672	splicing factor, arginine/serine-rich 8
20467	Sin3b	16041672	transcriptional regulator, SIN3B (yeast)
19261	Sirpa	16041672	signal-regulatory protein alpha
64383	Sirt2	16041672	sirtuin 2 (silent mating type information regulation 2, homolog) 2 (S. cerevisiae)
20496	Slc12a2	16041672	solute carrier family 12, member 2
57138	Slc12a5	16041672	solute carrier family 12, member 5
71279	Slc29a3	16041672	solute carrier family 29 (nucleoside transporters), member 3
227059	Slc39a10	16041672	solute carrier family 39 (zinc transporter), member 10
14977	Slc39a7	16041672	solute carrier family 39 (zinc transporter), member 7
17254	Slc3a2	16041672	solute carrier family 3 (activators of dibasic and neutral amino acid transport), member 2
71706	Slc46a3	16041672	solute carrier family 46, member 3
21366	Slc6a6	16041672	solute carrier family 6 (neurotransmitter transporter, taurine), member 6
28250	Slco1a4	16041672	solute carrier organic anion transporter family, member 1a4
58807	Slco1c1	16041672	solute carrier organic anion transporter family, member 1c1
101488	Slco2b1	16041672	solute carrier organic anion transporter family, member 2b1
20874	Slk	16041672	STE20-like kinase (yeast)
67155	Smarca2	16041672	SWI/SNF related, matrix associated, actin dependent regulator of chromatin, subfamily a, member 2
20586	Smarca4	16041672	SWI/SNF related, matrix associated, actin dependent regulator of chromatin, subfamily a, member 4
93762	Smarca5	16041672	SWI/SNF related, matrix associated, actin dependent regulator of chromatin, subfamily a, member 5
24061	Smc1a	16041672	structural maintenance of chromosomes 1A
67241	Smc6	16041672	structural maintenance of chromosomes 6
103677	Smg6	16041672	Smg-6 homolog, nonsense mediated mRNA decay factor (C. elegans)
226517	Smg7	16041672	Smg-7 homolog, nonsense mediated mRNA decay factor (C. elegans)
74255	Smu1	16041672	smu-1 suppressor of mec-8 and unc-52 homolog (C. elegans)
20614	Snap25	16041672	synaptosomal-associated protein 25
75627	Snapc1	16041672	small nuclear RNA activating complex, polypeptide 1
17691	Snf1lk	16041672	SNF1-like kinase
69178	Snx5	16041672	sorting nexin 5
20655	Sod1	16041672	superoxide dismutase 1, soluble
20656	Sod2	16041672	superoxide dismutase 2, mitochondrial
20658	Son	16041672	Son DNA binding protein
20661	Sort1	16041672	sortilin 1
20692	Sparc	16041672	secreted acidic cysteine rich glycoprotein
13602	Sparcl1	16041672	SPARC-like 1 (mast9, hevin)
74392	Specc1l	16041672	SPECC1-like
11790	Speg	16041672	SPEG complex locus
20740	Spna2	16041672	spectrin alpha 2
20742	Spnb2	16041672	spectrin beta 2
20773	Sptlc2	16041672	serine palmitoyltransferase, long chain base subunit 2
20813	Srp14	16041672	signal recognition particle 14
67398	Srpr	16041672	signal recognition particle receptor ('docking protein')
75956	Srrm2	16041672	serine/arginine repetitive matrix 2
237860	Ssh2	16041672	slingshot homolog 2 (Drosophila)
20442	St3gal1	16041672	ST3 beta-galactoside alpha-2,3-sialyltransferase 1
54613	St3gal6	16041672	ST3 beta-galactoside alpha-2,3-sialyltransferase 6
76954	St5	16041672	suppression of tumorigenicity 5
20842	Stag1	16041672	stromal antigen 1
20846	Stat1	16041672	signal transducer and activator of transcription 1
20848	Stat3	16041672	signal transducer and activator of transcription 3
20868	Stk10	16041672	serine/threonine kinase 10
20869	Stk11	16041672	serine/threonine kinase 11
94186	Strn3	16041672	striatin, calmodulin binding protein 3
68292	Stt3b	16041672	STT3, subunit of the oligosaccharyltransferase complex, homolog B (S. cerevisiae)
20909	Stx4a	16041672	syntaxin 4A (placental)
20912	Stxbp3a	16041672	syntaxin binding protein 3A
20610	Sumo3	16041672	SMT3 suppressor of mif two 3 homolog 3 (yeast)
20924	Supt5h	16041672	suppressor of Ty 5 homolog (S. cerevisiae)
20947	Swap70	16041672	SWA-70 protein
64009	Syne1	16041672	synaptic nuclear envelope 1
320165	Tacc1	16041672	transforming, acidic coiled-coil containing protein 1
330177	Taok3	16041672	TAO kinase 3
230908	Tardbp	16041672	TAR DNA binding protein
69694	Tatdn1	16041672	TatD DNase domain containing 1
100855	Tbc1d14	16041672	TBC1 domain family, member 14
21372	Tbl1x	16041672	transducin (beta)-like 1 X-linked
21452	Tcn2	16041672	transcobalamin 2
22042	Tfrc	16041672	transferrin receptor
21808	Tgfb2	16041672	transforming growth factor, beta 2
21812	Tgfbr1	16041672	transforming growth factor, beta receptor I
21824	Thbd	16041672	thrombomodulin
331401	Thoc2	16041672	THO complex 2
21833	Thra	16041672	thyroid hormone receptor alpha
21844	Tiam1	16041672	T-cell lymphoma invasion and metastasis 1
21858	Timp2	16041672	tissue inhibitor of metalloproteinase 2
94242	Tinagl1	16041672	tubulointerstitial nephritis antigen-like 1
21872	Tjp1	16041672	tight junction protein 1
21881	Tkt	16041672	transketolase
21894	Tln1	16041672	talin 1
231633	Tmem119	16041672	transmembrane protein 119
105722	Tmem16f	16041672	transmembrane protein 16F
50875	Tmod3	16041672	tropomodulin 3
21937	Tnfrsf1a	16041672	tumor necrosis factor receptor superfamily, member 1a
21938	Tnfrsf1b	16041672	tumor necrosis factor receptor superfamily, member 1b
51789	Tnk2	16041672	tyrosine kinase, non-receptor, 2
238799	Tnpo1	16041672	transportin 1
319939	Tns3	16041672	tensin 3
21974	Top2b	16041672	topoisomerase (DNA) II beta
240832	Tor1aip2	16041672	torsin A interacting protein 2
21991	Tpi1	16041672	triosephosphate isomerase 1
22004	Tpm2	16041672	tropomyosin 2, beta
108989	Tpr	16041672	translocated promoter region
67095	Trak1	16041672	trafficking protein, kinesin binding 1
216131	Trappc10	16041672	trafficking protein particle complex 10
22041	Trf	16041672	transferrin
21849	Trim28	16041672	tripartite motif-containing 28
223435	Trio	16041672	triple functional domain (PTPRF interacting)
14897	Trip12	16041672	thyroid hormone receptor interactor 12
27223	Trp53bp1	16041672	transformation related protein 53 binding protein 1
22145	Tuba4a	16041672	tubulin, alpha 4A
22151	Tubb2a	16041672	tubulin, beta 2a
22153	Tubb4	16041672	tubulin, beta 4
22166	Txn1	16041672	thioredoxin 1
66073	Txndc12	16041672	thioredoxin domain containing 12 (endoplasmic reticulum)
52837	Txndc13	16041672	thioredoxin domain containing 13
22201	Uba1	16041672	ubiquitin-like modifier activating enzyme 1
50995	Uba2	16041672	ubiquitin-like modifier activating enzyme 2
22200	Uba3	16041672	ubiquitin-like modifier activating enzyme 3
22213	Ube2g2	16041672	ubiquitin-conjugating enzyme E2G 2
22215	Ube3a	16041672	ubiquitin protein ligase E3A
22222	Ubr1	16041672	ubiquitin protein ligase E3 component n-recognin 1
70790	Ubr5	16041672	ubiquitin protein ligase E3 component n-recognin 5
225896	Ubxn1	16041672	UBX domain protein 1
217379	Ubxn2a	16041672	UBX domain protein 2A
56207	Uchl5	16041672	ubiquitin carboxyl-terminal esterase L5
217012	Unc45b	16041672	unc-45 homolog B (C. elegans)
67031	Upf3a	16041672	UPF3 regulator of nonsense transcripts homolog A (yeast)
22284	Usp9x	16041672	ubiquitin specific peptidase 9, X chromosome
22288	Utrn	16041672	utrophin
22329	Vcam1	16041672	vascular cell adhesion molecule 1
269523	Vcp	16041672	valosin containing protein
22352	Vim	16041672	vimentin
66914	Vps28	16041672	vacuolar protein sorting 28 (yeast)
233405	Vps33b	16041672	vacuolar protein sorting 33B (yeast)
218035	Vps41	16041672	vacuolar protein sorting 41 (yeast)
245944	Vps54	16041672	vacuolar protein sorting 54 (yeast)
22370	Vtn	16041672	vitronectin
22371	Vwf	16041672	Von Willebrand factor homolog
72145	Wdfy3	16041672	WD repeat and FYVE domain containing 3
72404	Wdr44	16041672	WD repeat domain 44
27355	X99384	16041672	cDNA sequence X99384
11798	Xiap	16041672	X-linked inhibitor of apoptosis
65246	Xpo7	16041672	exportin 7
27377	Yme1l1	16041672	YME1-like 1 (S. cerevisiae)
231386	Ythdc1	16041672	YTH domain containing 1
22629	Ywhah	16041672	tyrosine 3-monooxygenase/tryptophan 5-monooxygenase activation protein, eta polypeptide
22632	Yy1	16041672	YY1 transcription factor
75580	Zbtb4	16041672	zinc finger and BTB domain containing 4
67302	Zc3h13	16041672	zinc finger CCCH type containing 13
227449	Zcchc2	16041672	zinc finger, CCHC domain containing 2
214290	Zcchc6	16041672	zinc finger, CCHC domain containing 6
24136	Zeb2	16041672	zinc finger E-box binding homeobox 2
78913	Zfp294	16041672	zinc finger protein 294
140482	Zfp358	16041672	zinc finger protein 358
67255	Zfp422	16041672	zinc finger protein 422
209225	Zfp710	16041672	zinc finger protein 710
320799	Zhx3	16041672	zinc fingers and homeoboxes 3
328365	Zmiz1	16041672	zinc finger, MIZ-type containing 1
76007	Zmym2	16041672	zinc finger, MYM-type 2
53861	Zranb2	16041672	zinc finger, RAN-binding domain containing 2
414872	Zyg11b	16041672	zyg-ll homolog B (C. elegans)
100040631	100040631	16335952	predicted gene, 100040631
66839	0610009O20Rik	16335952	RIKEN cDNA 0610009O20 gene
66873	1200009O22Rik	16335952	RIKEN cDNA 1200009O22 gene
67809	1200015F23Rik	16335952	RIKEN cDNA 1200015F23 gene
78330	1500032D16Rik	16335952	RIKEN cDNA 1500032D16 gene
69029	1500032L24Rik	16335952	RIKEN cDNA 1500032L24 gene
67726	1810073G14Rik	16335952	RIKEN cDNA 1810073G14 gene
67067	2010100O12Rik	16335952	RIKEN cDNA 2010100O12 gene
71881	2310001A20Rik	16335952	RIKEN cDNA 2310001A20 gene
69556	2310022M17Rik	16335952	RIKEN cDNA 2310022M17 gene
227446	2310035C23Rik	16335952	RIKEN cDNA 2310035C23 gene
66508	2400001E08Rik	16335952	RIKEN cDNA 2400001E08 gene
67958	2610101N10Rik	16335952	RIKEN cDNA 2610101N10 gene
72503	2610507B11Rik	16335952	RIKEN cDNA 2610507B11 gene
76967	2700049A03Rik	16335952	RIKEN cDNA 2700049A03 gene
67246	2810474O19Rik	16335952	RIKEN cDNA 2810474O19 gene
66680	3230401D17Rik	16335952	RIKEN cDNA 3230401D17 gene
74048	4632428N05Rik	16335952	RIKEN cDNA 4632428N05 gene
97820	4833439L19Rik	16335952	RIKEN cDNA 4833439L19 gene
223989	4921513D23Rik	16335952	RIKEN cDNA 4921513D23 gene
228602	4930402H24Rik	16335952	RIKEN cDNA 4930402H24 gene
233103	4931406P16Rik	16335952	RIKEN cDNA 4931406P16 gene
58996	4933428G20Rik	16335952	RIKEN cDNA 4933428G20 gene
214987	5830457O10Rik	16335952	RIKEN cDNA 5830457O10 gene
238330	6430527G18Rik	16335952	RIKEN cDNA 6430527G18 gene
227737	9130404D14Rik	16335952	RIKEN cDNA 9130404D14 gene
319277	A230046K03Rik	16335952	RIKEN cDNA A230046K03 gene
11303	Abca1	16335952	ATP-binding cassette, sub-family A (ABC1), member 1
239273	Abcc4	16335952	ATP-binding cassette, sub-family C (CFTR/MRP), member 4
20928	Abcc9	16335952	ATP-binding cassette, sub-family C (CFTR/MRP), member 9
11307	Abcg1	16335952	ATP-binding cassette, sub-family G (WHITE), member 1
56215	Acin1	16335952	apoptotic chromatin condensation inducer 1
11429	Aco2	16335952	aconitase 2, mitochondrial
171210	Acot2	16335952	acyl-CoA thioesterase 2
14081	Acsl1	16335952	acyl-CoA synthetase long-chain family member 1
11475	Acta2	16335952	actin, alpha 2, smooth muscle, aorta
11461	Actb	16335952	actin, beta
11465	Actg1	16335952	actin, gamma, cytoplasmic 1
60595	Actn4	16335952	actinin alpha 4
11477	Acvr1	16335952	activin A receptor, type 1
11490	Adam15	16335952	a disintegrin and metallopeptidase domain 15 (metargidin)
11518	Add1	16335952	adducin 1 (alpha)
27360	Add3	16335952	adducin 3 (gamma)
11538	Adnp	16335952	activity-dependent neuroprotective protein
106877	Afap1l1	16335952	actin filament associated protein 1-like 1
231093	Agbl5	16335952	ATP/GTP binding protein-like 5
11603	Agrn	16335952	agrin
72947	Agxt2l2	16335952	alanine-glyoxylate aminotransferase 2-like 2
230249	AI314180	16335952	expressed sequence AI314180
226551	AI848100	16335952	expressed sequence AI848100
11629	Aif1	16335952	allograft inflammatory factor 1
11632	Aip	16335952	aryl-hydrocarbon receptor-interacting protein
75547	Akap13	16335952	A kinase (PRKA) anchor protein 13
100986	Akap9	16335952	A kinase (PRKA) anchor protein (yotiao) 9
11655	Alas1	16335952	aminolevulinic acid synthase 1
11658	Alcam	16335952	activated leukocyte cell adhesion molecule
71782	Ankle2	16335952	ankyrin repeat and LEM domain containing 2
217473	Ankmy2	16335952	ankyrin repeat and MYND domain containing 2
77087	Ankrd11	16335952	ankyrin repeat domain 11
81702	Ankrd17	16335952	ankyrin repeat domain 17
11745	Anxa3	16335952	annexin A3
11754	Aoc3	16335952	amine oxidase, copper containing 3
11765	Ap1g1	16335952	adaptor protein complex AP-1, gamma 1 subunit
11772	Ap2a2	16335952	adaptor protein complex AP-2, alpha 2 subunit
11787	Apbb2	16335952	amyloid beta (A4) precursor protein-binding, family B, member 2
11789	Apc	16335952	adenomatosis polyposis coli
494504	Apcdd1	16335952	adenomatosis polyposis coli down-regulated 1
11803	Aplp1	16335952	amyloid beta (A4) precursor-like protein 1
11815	Apod	16335952	apolipoprotein D
11820	App	16335952	amyloid beta (A4) precursor protein
66884	Appbp2	16335952	amyloid beta precursor protein (cytoplasmic tail) binding protein 2
211673	Arfgef1	16335952	ADP-ribosylation factor guanine nucleotide-exchange factor 1(brefeldin A-inhibited)
214137	Arhgap29	16335952	Rho GTPase activating protein 29
11855	Arhgap5	16335952	Rho GTPase activating protein 5
213498	Arhgef11	16335952	Rho guanine nucleotide exchange factor (GEF) 11
93760	Arid1a	16335952	AT rich interactive domain 1A (SWI-like)
94246	Arid4b	16335952	AT rich interactive domain 4B (RBP1-like)
71371	Arid5b	16335952	AT rich interactive domain 5B (MRF1-like)
23806	Arih1	16335952	ariadne ubiquitin-conjugating enzyme E2 binding protein homolog 1 (Drosophila)
56443	Arpc1a	16335952	actin related protein 2/3 complex, subunit 1A
67771	Arpc5	16335952	actin related protein 2/3 complex, subunit 5
109689	Arrb1	16335952	arrestin, beta 1
11886	Asah1	16335952	N-acylsphingosine amidohydrolase 1
192195	Ash1l	16335952	ash1 (absent, small, or homeotic)-like (Drosophila)
56495	Asna1	16335952	arsA arsenite transporter, ATP-binding, homolog 1 (bacterial)
228790	Asxl1	16335952	additional sex combs like 1 (Drosophila)
320817	Atad2b	16335952	ATPase family, AAA domain containing 2B
226641	Atf6	16335952	activating transcription factor 6
67841	Atg3	16335952	autophagy-related 3 (yeast)
76295	Atp11b	16335952	ATPase, class VI, type 11B
98660	Atp1a2	16335952	ATPase, Na+/K+ transporting, alpha 2 polypeptide
11933	Atp1b3	16335952	ATPase, Na+/K+ transporting, beta 3 polypeptide
67972	Atp2b1	16335952	ATPase, Ca++ transporting, plasma membrane 1
235574	Atp2c1	16335952	ATPase, Ca++-sequestering
11946	Atp5a1	16335952	ATP synthase, H+ transporting, mitochondrial F1 complex, alpha subunit, isoform 1
70495	Atp6ap2	16335952	ATPase, H+ transporting, lysosomal accessory protein 2
114143	Atp6v0b	16335952	ATPase, H+ transporting, lysosomal V0 subunit B
73834	Atp6v1d	16335952	ATPase, H+ transporting, lysosomal V1 subunit D
11973	Atp6v1e1	16335952	ATPase, H+ transporting, lysosomal V1 subunit E1
22589	Atrx	16335952	alpha thalassemia/mental retardation syndrome X-linked homolog (human)
20239	Atxn2	16335952	ataxin 2
246103	Atxn7	16335952	ataxin 7
319974	Auts2	16335952	autism susceptibility candidate 2
65964	B230120H23Rik	16335952	RIKEN cDNA B230120H23 gene
53625	B3gnt2	16335952	UDP-GlcNAc:betaGal beta-1,3-N-acetylglucosaminyltransferase 2
226562	Bat2d	16335952	BAT2 domain containing 1
116848	Baz2a	16335952	bromodomain adjacent to zinc finger domain, 2A
224273	BC043118	16335952	cDNA sequence BC043118
223433	BC052328	16335952	cDNA sequence BC052328
12038	Bche	16335952	butyrylcholinesterase
12042	Bcl10	16335952	B-cell leukemia/lymphoma 10
12125	Bcl2l11	16335952	BCL2-like 11 (apoptosis facilitator)
12029	Bcl6b	16335952	B-cell CLL/lymphoma 6, member B
12111	Bgn	16335952	biglycan
14533	Bloc1s1	16335952	biogenesis of lysosome-related organelles complex-1, subunit 1
57261	Brd4	16335952	bromodomain containing 4
78656	Brd8	16335952	bromodomain containing 8
108013	Brunol4	16335952	bruno-like 4, RNA binding protein (Drosophila)
207425	Brwd2	16335952	bromodomain and WD repeat domain containing 2
12217	Bsn	16335952	bassoon
238386	Btbd7	16335952	BTB (POZ) domain containing 7
12259	C1qa	16335952	complement component 1, q subcomponent, alpha polypeptide
12260	C1qb	16335952	complement component 1, q subcomponent, beta polypeptide
12262	C1qc	16335952	complement component 1, q subcomponent, C chain
77480	C330002I19Rik	16335952	RIKEN cDNA C330002I19 gene
12286	Cacna1a	16335952	calcium channel, voltage-dependent, P/Q type, alpha 1A subunit
12293	Cacna2d1	16335952	calcium channel, voltage-dependent, alpha2/delta subunit 1
54725	Cadm1	16335952	cell adhesion molecule 1
67488	Calcoco1	16335952	calcium binding and coiled coil domain 1
12339	Capn7	16335952	calpain 7
12349	Car2	16335952	carbonic anhydrase 2
12351	Car4	16335952	carbonic anhydrase 4
12361	Cask	16335952	calcium/calmodulin-dependent serine protein kinase (MAGUK family)
140721	Caskin2	16335952	CASK-interacting protein 2
12359	Cat	16335952	catalase
12398	Cbfa2t3	16335952	core-binding factor, runt domain, alpha subunit 2, translocated to, 3 (human)
67500	Ccar1	16335952	cell division cycle and apoptosis regulator 1
252837	Ccrl1	16335952	chemokine (C-C motif) receptor-like 1
12461	Cct2	16335952	chaperonin containing Tcp1, subunit 2 (beta)
12464	Cct4	16335952	chaperonin containing Tcp1, subunit 4 (delta)
12514	Cd68	16335952	CD68 antigen
12520	Cd81	16335952	CD81 antigen
71891	Cdadc1	16335952	cytidine and dCMP deaminase domain containing 1
67072	Cdc37l1	16335952	cell division cycle 37 homolog (S. cerevisiae)-like 1
226751	Cdc42bpa	16335952	Cdc42 binding protein kinase alpha
12562	Cdh5	16335952	cadherin 5
52858	Cdipt	16335952	CDP-diacylglycerol--inositol 3-phosphatidyltransferase (phosphatidylinositol synthase)
53883	Celsr2	16335952	cadherin, EGF LAG seven-pass G-type receptor 2 (flamingo homolog, Drosophila)
347722	Centg2	16335952	centaurin, gamma 2
545389	Cep170	16335952	centrosomal protein 170
74081	Cep350	16335952	centrosomal protein 350
23837	Cfdp1	16335952	craniofacial development protein 1
12628	Cfh	16335952	complement component factor h
107932	Chd4	16335952	chromodomain helicase DNA binding protein 4
71389	Chd6	16335952	chromodomain helicase DNA binding protein 6
67772	Chd8	16335952	chromodomain helicase DNA binding protein 8
109151	Chd9	16335952	chromodomain helicase DNA binding protein 9
12653	Chgb	16335952	chromogranin B
12661	Chl1	16335952	cell adhesion molecule with homology to L1CAM
67064	Chmp1b	16335952	chromatin modifying protein 1B
76959	Chmp5	16335952	chromatin modifying protein 5
76499	Clasp2	16335952	CLIP associating protein 2
64945	Cldn12	16335952	claudin 12
216705	Clint1	16335952	clathrin interactor 1
12759	Clu	16335952	clusterin
94218	Cnnm3	16335952	cyclin M3
53621	Cnot4	16335952	CCR4-NOT transcription complex, subunit 4
12805	Cntn1	16335952	contactin 1
58202	Cobra1	16335952	cofactor of BRCA1
12827	Col4a2	16335952	collagen, type IV, alpha 2
12847	Copa	16335952	coatomer protein complex subunit alpha
26891	Cops4	16335952	COP9 (constitutive photomorphogenic) homolog, subunit 4 (Arabidopsis thaliana)
235431	Coro2b	16335952	coronin, actin binding protein, 2B
12870	Cp	16335952	ceruloplasmin
70568	Cpne3	16335952	copine III
432508	Cpsf6	16335952	cleavage and polyadenylation specific factor 6
12894	Cpt1a	16335952	carnitine palmitoyltransferase 1a, liver
12914	Crebbp	16335952	CREB binding protein
12978	Csf1r	16335952	colony stimulating factor 1 receptor
234356	Csgalnact1	16335952	chondroitin sulfate N-acetylgalactosaminyltransferase 1
93687	Csnk1a1	16335952	casein kinase 1, alpha 1
121021	Cspg4	16335952	chondroitin sulfate proteoglycan 4
13033	Ctsd	16335952	cathepsin D
26554	Cul3	16335952	cullin 3
66070	Cwc15	16335952	CWC15 homolog (S. cerevisiae)
52635	D12Ertd551e	16335952	DNA segment, Chr 12, ERATO Doi 551, expressed
98314	D2hgdh	16335952	D-2-hydroxyglutarate dehydrogenase
320661	D5Ertd579e	16335952	DNA segment, Chr 5, ERATO Doi 579, expressed
242474	D730040F13Rik	16335952	RIKEN cDNA D730040F13 gene
69601	Dab2ip	16335952	disabled homolog 2 (Drosophila) interacting protein
13138	Dag1	16335952	dystroglycan 1
13175	Dclk1	16335952	doublecortin-like kinase 1
13194	Ddb1	16335952	damage specific DNA binding protein 1
107986	Ddb2	16335952	damage specific DNA binding protein 2
13195	Ddc	16335952	dopa decarboxylase
68817	Ddi2	16335952	DNA-damage inducible protein 2
104721	Ddx1	16335952	DEAD (Asp-Glu-Ala-Asp) box polypeptide 1
66942	Ddx18	16335952	DEAD (Asp-Glu-Ala-Asp) box polypeptide 18
234733	Ddx19b	16335952	DEAD (Asp-Glu-Ala-Asp) box polypeptide 19b
56200	Ddx21	16335952	DEAD (Asp-Glu-Ala-Asp) box polypeptide 21
68278	Ddx39	16335952	DEAD (Asp-Glu-Ala-Asp) box polypeptide 39
212880	Ddx46	16335952	DEAD (Asp-Glu-Ala-Asp) box polypeptide 46
70059	Degs2	16335952	degenerative spermatocyte homolog 2 (Drosophila), lipid desaturase
104418	Dgkz	16335952	diacylglycerol kinase zeta
72831	Dhx30	16335952	DEAH (Asp-Glu-Ala-His) box polypeptide 30
13371	Dio2	16335952	deiodinase, iodothyronine, type II
64451	Dip2a	16335952	DIP2 disco-interacting protein 2 homolog A (Drosophila)
239667	Dip2b	16335952	DIP2 disco-interacting protein 2 homolog B (Drosophila)
228836	Dlgap4	16335952	discs, large homolog-associated protein 4 (Drosophila)
13405	Dmd	16335952	dystrophin, muscular dystrophy
235380	Dmxl2	16335952	Dmx-like 2
56323	Dnajb5	16335952	DnaJ (Hsp40) homolog, subfamily B, member 5
66861	Dnajc10	16335952	DnaJ (Hsp40) homolog, subfamily C, member 10
74006	Dnm1l	16335952	dynamin 1-like
13435	Dnmt3a	16335952	DNA methyltransferase 3A
13437	Dnpep	16335952	aspartyl aminopeptidase
244745	Dpy19l1	16335952	dpy-19-like 1 (C. elegans)
13424	Dync1h1	16335952	dynein cytoplasmic 1 heavy chain 1
21648	Dynlt1	16335952	dynein light chain Tctex-type 1
13548	Dyrk1a	16335952	dual-specificity tyrosine-(Y)-phosphorylation regulated kinase 1a
69181	Dyrk2	16335952	dual-specificity tyrosine-(Y)-phosphorylation regulated kinase 2
13591	Ebf1	16335952	early B-cell factor 1
55949	Eef1b2	16335952	eukaryotic translation elongation factor 1 beta 2
66656	Eef1d	16335952	eukaryotic translation elongation factor 1 delta (guanine nucleotide exchange protein)
13631	Eef2k	16335952	eukaryotic elongation factor-2 kinase
668212	Efr3b	16335952	EFR3 homolog B (S. cerevisiae)
13660	Ehd1	16335952	EH-domain containing 1
58521	Eid1	16335952	EP300 interacting inhibitor of differentiation 1
224045	Eif2b5	16335952	eukaryotic translation initiation factor 2B, subunit 5 epsilon
13669	Eif3a	16335952	eukaryotic translation initiation factor 3, subunit A
13681	Eif4a1	16335952	eukaryotic translation initiation factor 4A1
230861	Eif4g3	16335952	eukaryotic translation initiation factor 4 gamma, 3
217869	Eif5	16335952	eukaryotic translation initiation factor 5
270162	Elmod1	16335952	ELMO domain containing 1
13717	Eln	16335952	elastin
74195	Elp3	16335952	elongation protein 3 homolog (S. cerevisiae)
170757	Eltd1	16335952	EGF, latrophilin seven transmembrane domain containing 1
72205	Eml2	16335952	echinoderm microtubule associated protein like 2
78798	Eml4	16335952	echinoderm microtubule associated protein like 4
18606	Enpp2	16335952	ectonucleotide pyrophosphatase/phosphodiesterase 2
107508	Eprs	16335952	glutamyl-prolyl-tRNA synthetase
13876	Erg	16335952	avian erythroblastosis virus E-26 (v-ets) oncogene related
74155	Errfi1	16335952	ERBB receptor feedback inhibitor 1
66580	Esf1	16335952	ESF1, nucleolar pre-rRNA processing protein, homolog (S. cerevisiae)
110842	Etfa	16335952	electron transferring flavoprotein, alpha polypeptide
27049	Etv3	16335952	ets variant gene 3
14013	Evi1	16335952	ecotropic viral integration site 1
14020	Evi5	16335952	ecotropic viral integration site 5
14030	Ewsr1	16335952	Ewing sarcoma breakpoint region 1
20336	Exoc4	16335952	exocyst complex component 4
50912	Exosc10	16335952	exosome component 10
225876	Fbxl11	16335952	F-box and leucine-rich repeat protein 11
225020	Fez2	16335952	fasciculation and elongation protein zeta 2 (zygin II)
70598	Filip1	16335952	filamin A interacting protein 1
192176	Flna	16335952	filamin, alpha
286940	Flnb	16335952	filamin, beta
14251	Flot1	16335952	flotillin 1
14254	Flt1	16335952	FMS-like tyrosine kinase 1
14257	Flt4	16335952	FMS-like tyrosine kinase 4
14268	Fn1	16335952	fibronectin 1
71375	Foxn3	16335952	forkhead box N3
56458	Foxo1	16335952	forkhead box O1
56484	Foxo3a	16335952	forkhead box O3a
15220	Foxq1	16335952	forkhead box Q1
56717	Frap1	16335952	FK506 binding protein 12-rapamycin associated protein 1
232288	Frmd4b	16335952	FERM domain containing 4B
320365	Fry	16335952	furry homolog (Drosophila)
72313	Fryl	16335952	furry homolog-like (Drosophila)
14314	Fstl1	16335952	follistatin-like 1
233908	Fus	16335952	fusion, derived from t(12;16) malignant liposarcoma (human)
23881	G3bp2	16335952	GTPase activating protein (SH3 domain) binding protein 2
54393	Gabbr1	16335952	gamma-aminobutyric acid (GABA-B) receptor, 1
14402	Gabrb3	16335952	gamma-aminobutyric acid (GABA-A) receptor, subunit beta 3
231580	Gak	16335952	cyclin G associated kinase
66691	Gapvd1	16335952	GTPase activating protein and VPS9 domains 1
56784	Garnl1	16335952	GTPase activating RANGAP domain-like 1
229542	Gatad2b	16335952	GATA zinc finger domain containing 2B
55932	Gbp3	16335952	guanylate binding protein 3
229900	Gbp6	16335952	guanylate binding protein 6
14538	Gcnt2	16335952	glucosaminyl (N-acetyl) transferase 2, I-branching enzyme
14567	Gdi1	16335952	guanosine diphosphate (GDP) dissociation inhibitor 1
14586	Gfra2	16335952	glial cell line derived neurotrophic factor family receptor alpha 2
66092	Ghitm	16335952	growth hormone inducible transmembrane protein
26431	Git2	16335952	G protein-coupled receptor kinase-interactor 2
14645	Glul	16335952	glutamate-ammonia ligase (glutamine synthetase)
207806	Gm608	16335952	gene model 608, (NCBI)
75612	Gns	16335952	glucosamine (N-acetyl)-6-sulfatase
54214	Golga4	16335952	golgi autoantigen, golgin subfamily a, 4
105348	Golm1	16335952	golgi membrane protein 1
66614	Gpatch4	16335952	G patch domain containing 4
77110	Gpbp1l1	16335952	GC-rich promoter binding protein 1-like 1
14735	Gpc4	16335952	glypican 4
224792	Gpr116	16335952	G protein-coupled receptor 116
68526	Gpr155	16335952	G protein-coupled receptor 155
23890	Gpr34	16335952	G protein-coupled receptor 34
108071	Grm5	16335952	glutamate receptor, metabotropic 5
227753	Gsn	16335952	gelsolin
69237	Gtpbp4	16335952	GTP binding protein 4
60596	Gucy1a3	16335952	guanylate cyclase 1, soluble, alpha 3
404634	H2afy2	16335952	H2A histone family, member Y2
14964	H2-D1	16335952	histocompatibility 2, D region locus 1
14972	H2-K1	16335952	histocompatibility 2, K1, K region
15107	Hadh	16335952	hydroxyacyl-Coenzyme A dehydrogenase
56422	Hbs1l	16335952	Hbs1-like (S. cerevisiae)
433759	Hdac1	16335952	histone deacetylase 1
15182	Hdac2	16335952	histone deacetylase 2
56233	Hdac7	16335952	histone deacetylase 7
110611	Hdlbp	16335952	high density lipoprotein (HDL) binding protein
15204	Herc2	16335952	hect (homologous to the E6-AP (UBE3A) carboxyl terminus) domain and RCC1 (CHC1)-like domain (RLD) 2
15251	Hif1a	16335952	hypoxia inducible factor 1, alpha subunit
15277	Hk2	16335952	hexokinase 2
15361	Hmga1	16335952	high mobility group AT-hook 1
15374	Hn1	16335952	hematological and neurological expressed sequence 1
15387	Hnrnpk	16335952	heterogeneous nuclear ribonucleoprotein K
76936	Hnrnpm	16335952	heterogeneous nuclear ribonucleoprotein M
320191	Hook3	16335952	hook homolog 3 (Drosophila)
12807	Hps3	16335952	Hermansky-Pudlak syndrome 3 homolog (human)
50497	Hspa14	16335952	heat shock protein 14
12282	Hyou1	16335952	hypoxia up-regulated 1
15894	Icam1	16335952	intercellular adhesion molecule 1
15896	Icam2	16335952	intercellular adhesion molecule 2
15929	Idh3g	16335952	isocitrate dehydrogenase 3 (NAD+), gamma
15959	Ifit3	16335952	interferon-induced protein with tetratricopeptide repeats 3
16001	Igf1r	16335952	insulin-like growth factor I receptor
24010	Ik	16335952	IK cytokine
16195	Il6st	16335952	interleukin 6 signal transducer
76614	Immt	16335952	inner membrane protein, mitochondrial
16337	Insr	16335952	insulin receptor
226432	Ipo9	16335952	importin 9
29875	Iqgap1	16335952	IQ motif containing GTPase activating protein 1
74106	Iqwd1	16335952	IQ motif and WD repeats 1
16403	Itga6	16335952	integrin alpha 6
16412	Itgb1	16335952	integrin beta 1 (fibronectin receptor beta)
16414	Itgb2	16335952	integrin beta 2
16416	Itgb3	16335952	integrin beta 3
209378	Itih5	16335952	inter-alpha (globulin) inhibitor H5
320404	Itpkb	16335952	inositol 1,4,5-trisphosphate 3-kinase B
16438	Itpr1	16335952	inositol 1,4,5-triphosphate receptor 1
20403	Itsn2	16335952	intersectin 2
16449	Jag1	16335952	jagged 1
16452	Jak2	16335952	Janus kinase 2
108829	Jmjd1c	16335952	jumonji domain containing 1C
16478	Jund	16335952	Jun proto-oncogene related gene d
545156	Kalrn	16335952	kalirin, RhoGEF kinase
210973	Kbtbd2	16335952	kelch repeat and BTB (POZ) domain containing 2
16523	Kcnj8	16335952	potassium inwardly-rectifying channel, subfamily J, member 8
16542	Kdr	16335952	kinase insert domain protein receptor
50868	Keap1	16335952	kelch-like ECH-associated protein 1
16554	Kif13b	16335952	kinesin family member 13B
16561	Kif1b	16335952	kinesin family member 1B
16562	Kif1c	16335952	kinesin family member 1C
16564	Kif21a	16335952	kinesin family member 21A
16563	Kif2a	16335952	kinesin family member 2A
16572	Kif5a	16335952	kinesin family member 5A
17311	Kitl	16335952	kit ligand
16593	Klc1	16335952	kinesin light chain 1
23849	Klf6	16335952	Kruppel-like factor 6
16779	Lamb2	16335952	laminin, beta 2
226519	Lamc1	16335952	laminin, gamma 1
16784	Lamp2	16335952	lysosomal-associated membrane protein 2
73158	Larp1	16335952	La ribonucleoprotein domain family, member 1
107045	Lars	16335952	leucyl-tRNA synthetase
76130	Las1l	16335952	LAS1-like (S. cerevisiae)
16796	Lasp1	16335952	LIM and SH3 protein 1
212391	Lcor	16335952	ligand dependent nuclear receptor corepressor
18826	Lcp1	16335952	lymphocyte cytosolic protein 1
16835	Ldlr	16335952	low density lipoprotein receptor
232798	Leng8	16335952	leukocyte receptor cluster (LRC) member 8
56048	Lgals8	16335952	lectin, galactose binding, soluble 8
19141	Lgmn	16335952	legumain
16880	Lifr	16335952	leukemia inhibitory factor receptor
77569	Limch1	16335952	LIM and calponin homology domains 1
70361	Lman1	16335952	lectin, mannose-binding, 1
66890	Lman2	16335952	lectin, mannose-binding 2
100039786	LOC100039786	16335952	similar to Ywhaq protein
100040592	LOC100040592	16335952	similar to Hmgcs1 protein
210992	Lpcat1	16335952	lysophosphatidylcholine acyltransferase 1
380916	Lrch1	16335952	leucine-rich repeats and calponin homology (CH) domain containing 1
108075	Ltbp4	16335952	latent transforming growth factor beta binding protein 4
269593	Luzp1	16335952	leucine zipper protein 1
17096	Lyn	16335952	Yamaguchi sarcoma viral (v-yes-1) oncogene homolog
11426	Macf1	16335952	microtubule-actin crosslinking factor 1
228355	Madd	16335952	MAP-kinase activating death domain
94275	Maged1	16335952	melanoma antigen, family D, 1
99470	Magi3	16335952	membrane associated guanylate kinase, WW and PDZ domain containing 3
26408	Map3k5	16335952	mitogen-activated protein kinase kinase kinase 5
26414	Mapk10	16335952	mitogen-activated protein kinase 10
50772	Mapk6	16335952	mitogen-activated protein kinase 6
17184	Matr3	16335952	matrin 3
23943	Mbc2	16335952	membrane bound C2 domain containing protein
17210	Mcl1	16335952	myeloid cell leukemia sequence 1
17219	Mcm6	16335952	minichromosome maintenance deficient 6 (MIS5 homolog, S. pombe) (S. cerevisiae)
327987	Med13	16335952	mediator complex subunit 13
76199	Med13l	16335952	mediator complex subunit 13-like
17260	Mef2c	16335952	myocyte enhancer factor 2C
269878	Megf8	16335952	multiple EGF-like-domains 8
17289	Mertk	16335952	c-mer proto-oncogene tyrosine kinase
56307	Metap2	16335952	methionine aminopeptidase 2
67414	Mfn1	16335952	mitofusin 1
68041	Mid1ip1	16335952	Mid1 interacting protein 1 (gastrulation specific G12-like (zebrafish))
239719	Mkl2	16335952	MKL/myocardin-like 2
214162	Mll1	16335952	myeloid/lymphoid or mixed-lineage leukemia 1
231051	Mll3	16335952	myeloid/lymphoid or mixed-lineage leukemia 3
17356	Mllt4	16335952	myeloid/lymphoid or mixed-lineage leukemia (trithorax homolog, Drosophila); translocated to, 4
246198	Mllt6	16335952	myeloid/lymphoid or mixed-lineage leukemia (trithorax homolog, Drosophila); translocated to, 6
17388	Mmp15	16335952	matrix metallopeptidase 15
105450	Mmrn2	16335952	multimerin 2
17433	Mobp	16335952	myelin-associated oligodendrocytic basic protein
68047	Mpnd	16335952	MPN domain containing
67707	Mrpl24	16335952	mitochondrial ribosomal protein L24
76626	Msi2	16335952	Musashi homolog 2 (Drosophila)
17755	Mtap1b	16335952	microtubule-associated protein 1B
105689	Mycbp2	16335952	MYC binding protein 2
17876	Myef2	16335952	myelin basic protein expression factor 2, repressor
77579	Myh10	16335952	myosin, heavy polypeptide 10, non-muscle
17904	Myl6	16335952	myosin, light polypeptide 6, alkali, smooth muscle and non-muscle
17912	Myo1b	16335952	myosin IB
244349	Myst3	16335952	MYST histone acetyltransferase (monocytic leukemia) 3
59027	Nampt	16335952	nicotinamide phosphoribosyltransferase
105855	Nckap1l	16335952	NCK associated protein 1 like
17978	Ncoa2	16335952	nuclear receptor coactivator 2
17979	Ncoa3	16335952	nuclear receptor coactivator 3
20185	Ncor1	16335952	nuclear receptor co-repressor 1
67184	Ndufa13	16335952	NADH dehydrogenase (ubiquinone) 1 alpha subcomplex, 13
72900	Ndufv2	16335952	NADH dehydrogenase (ubiquinone) flavoprotein 2
59125	Nek7	16335952	NIMA (never in mitosis gene a)-related expressed kinase 7
56876	Nelf	16335952	nasal embryonic LHRH factor
18007	Neo1	16335952	neogenin
18008	Nes	16335952	nestin
56349	Net1	16335952	neuroepithelial cell transforming gene 1
54446	Nfat5	16335952	nuclear factor of activated T-cells 5
18024	Nfe2l2	16335952	nuclear factor, erythroid derived 2, like 2
80859	Nfkbiz	16335952	nuclear factor of kappa light polypeptide gene enhancer in B-cells inhibitor, zeta
18045	Nfyb	16335952	nuclear transcription factor-Y beta
18115	Nnt	16335952	nicotinamide nucleotide transhydrogenase
107607	Nod1	16335952	nucleotide-binding oligomerization domain containing 1
211548	Nomo1	16335952	nodal modulator 1
18129	Notch2	16335952	Notch gene homolog 2 (Drosophila)
18145	Npc1	16335952	Niemann Pick type C1
217365	Nploc4	16335952	nuclear protein localization 4 homolog (S. cerevisiae)
353187	Nr1d2	16335952	nuclear receptor subfamily 1, group D, member 2
268903	Nrip1	16335952	nuclear receptor interacting protein 1
18186	Nrp1	16335952	neuropilin 1
18212	Ntrk2	16335952	neurotrophic tyrosine kinase, receptor, type 2
18222	Numb	16335952	numb gene homolog (Drosophila)
218210	Nup153	16335952	nucleoporin 153
18226	Nup62	16335952	nucleoporin 62
108155	Ogt	16335952	O-linked N-acetylglucosamine (GlcNAc) transferase, UDP-N-acetylglucosamine:polypeptide-N-acetylglucosaminyl transferase
56177	Olfm1	16335952	olfactomedin 1
50793	Orc3l	16335952	origin recognition complex, subunit 3-like (S. cerevisiae)
64291	Osbpl1a	16335952	oxysterol binding protein-like 1A
237542	Osbpl8	16335952	oxysterol binding protein-like 8
100273	Osbpl9	16335952	oxysterol binding protein-like 9
18414	Osmr	16335952	oncostatin M receptor
100039683	OTTMUSG00000012893	16335952	predicted gene, OTTMUSG00000012893
73945	Otud4	16335952	OTU domain containing 4
229603	Otud7b	16335952	OTU domain containing 7B
70839	P2ry12	16335952	purinergic receptor P2Y, G-protein coupled 12
74191	P2ry13	16335952	purinergic receptor P2Y, G-protein coupled 13
233571	P2ry6	16335952	pyrimidinergic receptor P2Y, G-protein coupled, 6
18453	P4hb	16335952	prolyl 4-hydroxylase, beta polypeptide
18813	Pa2g4	16335952	proliferation-associated 2G4
23970	Pacsin2	16335952	protein kinase C and casein kinase substrate in neurons 2
70584	Pak4	16335952	p21 (CDKN1A)-activated kinase 4
214627	Papd5	16335952	PAP associated domain containing 5
18789	Papola	16335952	poly (A) polymerase alpha
74090	Paqr5	16335952	progestin and adipoQ receptor family member V
93742	Pard3	16335952	par-3 (partitioning defective 3) homolog (C. elegans)
66923	Pbrm1	16335952	polybromo 1
18514	Pbx1	16335952	pre B-cell leukemia transcription factor 1
18515	Pbx2	16335952	pre B-cell leukemia transcription factor 2
229534	Pbxip1	16335952	pre-B-cell leukemia transcription factor interacting protein 1
18536	Pcm1	16335952	pericentriolar material 1
66881	Pcyox1	16335952	prenylcysteine oxidase 1
18569	Pdcd4	16335952	programmed cell death 4
18576	Pde3b	16335952	phosphodiesterase 3B, cGMP-inhibited
18584	Pde8a	16335952	phosphodiesterase 8A
18591	Pdgfb	16335952	platelet derived growth factor, B polypeptide
18596	Pdgfrb	16335952	platelet derived growth factor receptor, beta polypeptide
14827	Pdia3	16335952	protein disulfide isomerase associated 3
68559	Pdrg1	16335952	p53 and DNA damage regulated 1
68070	Pdzd2	16335952	PDZ domain containing 2
224824	Pex6	16335952	peroxisomal biogenesis factor 6
56421	Pfkp	16335952	phosphofructokinase, platelet
18647	Pftk1	16335952	PFTAIRE protein kinase 1
21946	Pglyrp1	16335952	peptidoglycan recognition protein 1
269424	Phf17	16335952	PHD finger protein 17
239510	Phf20l1	16335952	PHD finger protein 20-like 1
98432	Phlpp	16335952	PH domain and leucine rich repeat protein phosphatase
224020	Pi4ka	16335952	phosphatidylinositol 4-kinase, catalytic, alpha polypeptide
18706	Pik3ca	16335952	phosphatidylinositol 3-kinase, catalytic, alpha polypeptide
117150	Pip4k2c	16335952	phosphatidylinositol-5-phosphate 4-kinase, type II, gamma
109333	Pkn2	16335952	protein kinase N2
227937	Pkp4	16335952	plakophilin 4
211623	Plac9	16335952	placenta specific 9
18795	Plcb1	16335952	phospholipase C, beta 1
83436	Plekha2	16335952	pleckstrin homology domain-containing, family A (phosphoinositide binding specific) member 2
20620	Plk2	16335952	polo-like kinase 2 (Drosophila)
102866	Pls3	16335952	plastin 3 (T-isoform)
18830	Pltp	16335952	phospholipid transfer protein
67448	Plxdc2	16335952	plexin domain containing 2
52830	Pnrc2	16335952	proline-rich nuclear receptor coactivator 2
73826	Poldip3	16335952	polymerase (DNA-directed), delta interacting protein 3
20020	Polr2a	16335952	polymerase (RNA) II (DNA directed) polypeptide A
67916	Ppap2b	16335952	phosphatidic acid phosphatase type 2B
67533	Ppfibp1	16335952	PTPRF interacting protein, binding protein 1 (liprin beta 1)
51792	Ppp2r1a	16335952	protein phosphatase 2 (formerly 2A), regulatory subunit A (PR 65), alpha isoform
52432	Ppp2r2d	16335952	protein phosphatase 2, regulatory subunit B, delta isoform
74182	Prei4	16335952	preimplantation protein 4
213760	Prepl	16335952	prolyl endopeptidase-like
108097	Prkab2	16335952	protein kinase, AMP-activated, beta 2 non-catalytic subunit
19087	Prkar2a	16335952	protein kinase, cAMP dependent regulatory, type II alpha
18754	Prkce	16335952	protein kinase C, epsilon
18755	Prkch	16335952	protein kinase C, eta
15468	Prmt2	16335952	protein arginine N-methyltransferase 2
19128	Pros1	16335952	protein S (alpha)
19134	Prpf4b	16335952	PRP4 pre-mRNA processing factor 4 homolog B (yeast)
68879	Prpf6	16335952	PRP6 pre-mRNA splicing factor 6 homolog (yeast)
192159	Prpf8	16335952	pre-mRNA processing factor 8
66151	Prr13	16335952	proline rich 13
19181	Psmc2	16335952	proteasome (prosome, macropain) 26S subunit, ATPase 2
67089	Psmc6	16335952	proteasome (prosome, macropain) 26S subunit, ATPase, 6
66997	Psmd12	16335952	proteasome (prosome, macropain) 26S subunit, non-ATPase, 12
21762	Psmd2	16335952	proteasome (prosome, macropain) 26S subunit, non-ATPase, 2
19205	Ptbp1	16335952	polypyrimidine tract binding protein 1
19215	Ptgds	16335952	prostaglandin D2 synthase (brain)
19263	Ptprb	16335952	protein tyrosine phosphatase, receptor type, B
19270	Ptprg	16335952	protein tyrosine phosphatase, receptor type, G
19271	Ptprj	16335952	protein tyrosine phosphatase, receptor type, J
19274	Ptprm	16335952	protein tyrosine phosphatase, receptor type, M
19280	Ptprs	16335952	protein tyrosine phosphatase, receptor type, S
80913	Pum2	16335952	pumilio 2 (Drosophila)
19303	Pxn	16335952	paxillin
110078	Pygb	16335952	brain glycogen phosphorylase
226412	R3hdm1	16335952	R3H domain 1 (binds single-stranded nucleic acids)
19359	Rad23b	16335952	RAD23b homolog (S. cerevisiae)
192786	Rapgef6	16335952	Rap guanine nucleotide exchange factor (GEF) 6
192678	Rassf3	16335952	Ras association (RalGDS/AF-6) domain family member 3
75710	Rbm12	16335952	RNA binding motif protein 12
68035	Rbm42	16335952	RNA binding motif protein 42
53614	Reck	16335952	reversion-inducing-cysteine-rich protein with kazal motifs
67830	Rer1	16335952	RER1 retention in endoplasmic reticulum 1 homolog (S. cerevisiae)
68703	Rere	16335952	arginine glutamic acid dipeptide (RE) repeats
54391	Rfk	16335952	riboflavin kinase
58175	Rgs20	16335952	regulator of G-protein signaling 20
19736	Rgs4	16335952	regulator of G-protein signaling 4
75695	Rilpl1	16335952	Rab interacting lysosomal protein-like 1
74030	Rin2	16335952	Ras and Rab interactor 2
58809	Rnase4	16335952	ribonuclease, RNase A family 4
14000	Rnasen	16335952	ribonuclease III, nuclear
74315	Rnf145	16335952	ring finger protein 145
74132	Rnf6	16335952	ring finger protein (C3H2C3 type) 6
74144	Robo4	16335952	roundabout homolog 4 (Drosophila)
230257	Rod1	16335952	ROD1 regulator of differentiation 1 (S. pombe)
100042480	RP23-448C18.1	16335952	novel similar to human Nance-Horan syndrome protein (RP11-262D11.5)
19889	Rp2h	16335952	retinitis pigmentosa 2 homolog (human)
77945	Rpgrip1	16335952	retinitis pigmentosa GTPase regulator interacting protein 1
20085	Rps19	16335952	ribosomal protein S19
54170	Rragc	16335952	Ras-related GTP binding C
81910	Rrbp1	16335952	ribosome binding protein 1
68750	Rreb1	16335952	ras responsive element binding protein 1
104001	Rtn1	16335952	reticulon 1
20168	Rtn3	16335952	reticulon 3
68585	Rtn4	16335952	reticulon 4
74648	S100pbp	16335952	S100P binding protein
224903	Safb	16335952	scaffold attachment factor B
20255	Scg3	16335952	secretogranin III
213326	Scyl2	16335952	SCY1-like 2 (S. cerevisiae)
231452	Sdad1	16335952	SDA1 domain containing 1
66244	Sdccag1	16335952	serologically defined colon cancer antigen 1
20318	Sdf4	16335952	stromal cell derived factor 4
66945	Sdha	16335952	succinate dehydrogenase complex, subunit A, flavoprotein (Fp)
227648	Sec16a	16335952	SEC16 homolog A (S. cerevisiae)
20345	Selplg	16335952	selectin, platelet (p-selectin) ligand
20353	Sema4c	16335952	sema domain, immunoglobulin domain, transmembrane domain D3384and short cytoplasmic domain, semaphorin 4C
20354	Sema4d	16335952	sema domain, immunoglobulin domain, transmembrane domain and short cytoplasmic domain, semaphorin+D3164 4D
20363	Sepp1	16335952	selenoprotein P, plasma, 1
66870	Serbp1	16335952	Serpine1 mRNA binding protein 1
26943	Serinc3	16335952	serine incorporator 3
20317	Serpinf1	16335952	serine (or cysteine) peptidase inhibitor, clade F, member 1
20713	Serpini1	16335952	serine (or cysteine) peptidase inhibitor, clade I, member 1
55942	Sertad1	16335952	SERTA domain containing 1
71514	Sfpq	16335952	splicing factor proline/glutamine rich (polypyrimidine tract binding protein associated)
218543	Sfrs12	16335952	splicing factor, arginine/serine-rich 12
224432	Sfrs15	16335952	splicing factor, arginine/serine-rich 15
66625	Sfrs18	16335952	splicing factor, arginine/serine-rich 18
231769	Sfrs8	16335952	splicing factor, arginine/serine-rich 8
20393	Sgk1	16335952	serum/glucocorticoid regulated kinase 1
58194	Sh3kbp1	16335952	SH3-domain kinase binding protein 1
58234	Shank3	16335952	SH3/ankyrin domain gene 3
214547	She	16335952	src homology 2 domain-containing transforming protein E
66940	Shisa5	16335952	shisa homolog 5 (Xenopus laevis)
56392	Shoc2	16335952	soc-2 (suppressor of clear) homolog (C. elegans)
19261	Sirpa	16335952	signal-regulatory protein alpha
75991	Slain2	16335952	SLAIN motif family, member 2
57138	Slc12a5	16335952	solute carrier family 12, member 5
20511	Slc1a2	16335952	solute carrier family 1 (glial high affinity glutamate transporter), member 2
72055	Slc38a10	16335952	solute carrier family 38, member 10
67760	Slc38a2	16335952	solute carrier family 38, member 2
227059	Slc39a10	16335952	solute carrier family 39 (zinc transporter), member 10
106957	Slc39a6	16335952	solute carrier family 39 (metal ion transporter), member 6
53945	Slc40a1	16335952	solute carrier family 40 (iron-regulated transporter), member 1
229706	Slc6a17	16335952	solute carrier family 6 (neurotransmitter transporter), member 17
236794	Slc9a6	16335952	solute carrier family 9 (sodium/hydrogen exchanger), member 6
101488	Slco2b1	16335952	solute carrier organic anion transporter family, member 2b1
98366	Smap1	16335952	stromal membrane-associated protein 1
69780	Smap2	16335952	stromal membrane-associated GTPase-activating protein 2
67155	Smarca2	16335952	SWI/SNF related, matrix associated, actin dependent regulator of chromatin, subfamily a, member 2
20586	Smarca4	16335952	SWI/SNF related, matrix associated, actin dependent regulator of chromatin, subfamily a, member 4
93762	Smarca5	16335952	SWI/SNF related, matrix associated, actin dependent regulator of chromatin, subfamily a, member 5
68094	Smarcc2	16335952	SWI/SNF related, matrix associated, actin dependent regulator of chromatin, subfamily c, member 2
226517	Smg7	16335952	Smg-7 homolog, nonsense mediated mRNA decay factor (C. elegans)
20623	Snrk	16335952	SNF related kinase
170625	Snx18	16335952	sorting nexin 18
69178	Snx5	16335952	sorting nexin 5
20658	Son	16335952	Son DNA binding protein
13602	Sparcl1	16335952	SPARC-like 1 (mast9, hevin)
50850	Spast	16335952	spastin
74392	Specc1l	16335952	SPECC1-like
11790	Speg	16335952	SPEG complex locus
94214	Spock2	16335952	sparc/osteonectin, cwcv and kazal-like domains proteoglycan 2
20747	Spop	16335952	speckle-type POZ protein
14270	Srgap2	16335952	SLIT-ROBO Rho GTPase activating protein 2
70599	Ssfa2	16335952	sperm specific antigen 2
20842	Stag1	16335952	stromal antigen 1
78808	Stxbp5	16335952	syntaxin binding protein 5 (tomosyn)
20932	Surf4	16335952	surfeit gene 4
52615	Suz12	16335952	suppressor of zeste 12 homolog (Drosophila)
64009	Syne1	16335952	synaptic nuclear envelope 1
70439	Taf15	16335952	TAF15 RNA polymerase II, TATA box binding protein (TBP)-associated factor
330177	Taok3	16335952	TAO kinase 3
52440	Tax1bp1	16335952	Tax1 (human T-cell leukemia virus type I) binding protein 1
100855	Tbc1d14	16335952	TBC1 domain family, member 14
21399	Tcea1	16335952	transcription elongation factor A (SII) 1
21411	Tcf20	16335952	transcription factor 20
21454	Tcp1	16335952	t-complex protein 1
21682	Tec	16335952	cytoplasmic tyrosine kinase, Dscr28C related (Drosophila)
21687	Tek	16335952	endothelial-specific receptor tyrosine kinase
22042	Tfrc	16335952	transferrin receptor
21812	Tgfbr1	16335952	transforming growth factor, beta receptor I
21817	Tgm2	16335952	transglutaminase 2, C polypeptide
21824	Thbd	16335952	thrombomodulin
225160	Thoc1	16335952	THO complex 1
21841	Tia1	16335952	cytotoxic granule-associated RNA binding protein 1
21843	Tial1	16335952	Tia1 cytotoxic granule-associated RNA binding protein-like 1
21844	Tiam1	16335952	T-cell lymphoma invasion and metastasis 1
21846	Tie1	16335952	tyrosine kinase with immunoglobulin-like and EGF-like domains 1
21858	Timp2	16335952	tissue inhibitor of metalloproteinase 2
21859	Timp3	16335952	tissue inhibitor of metalloproteinase 3
21894	Tln1	16335952	talin 1
209760	Tmc7	16335952	transmembrane channel-like gene family 7
69470	Tmem127	16335952	transmembrane protein 127
67171	Tmem77	16335952	transmembrane protein 77
57783	Tnip1	16335952	TNFAIP3 interacting protein 1
238799	Tnpo1	16335952	transportin 1
217351	Tnrc6c	16335952	trinucleotide repeat containing 6C
21961	Tns1	16335952	tensin 1
54473	Tollip	16335952	toll interacting protein
21974	Top2b	16335952	topoisomerase (DNA) II beta
106021	Topors	16335952	topoisomerase I binding, arginine/serine-rich
240832	Tor1aip2	16335952	torsin A interacting protein 2
21983	Tpbg	16335952	trophoblast glycoprotein
101214	Tra2a	16335952	transformer 2 alpha homolog (Drosophila)
216131	Trappc10	16335952	trafficking protein particle complex 10
22041	Trf	16335952	transferrin
80890	Trim2	16335952	tripartite motif-containing 2
21849	Trim28	16335952	tripartite motif-containing 28
80985	Trim44	16335952	tripartite motif-containing 44
223435	Trio	16335952	triple functional domain (PTPRF interacting)
14897	Trip12	16335952	thyroid hormone receptor interactor 12
20822	Trove2	16335952	TROVE domain family, member 2
21807	Tsc22d1	16335952	TSC22 domain family, member 1
52588	Tspan14	16335952	tetraspanin 14
22153	Tubb4	16335952	tubulin, beta 4
68842	Tulp4	16335952	tubby like protein 4
50995	Uba2	16335952	ubiquitin-like modifier activating enzyme 2
22200	Uba3	16335952	ubiquitin-like modifier activating enzyme 3
56085	Ubqln1	16335952	ubiquilin 1
54609	Ubqln2	16335952	ubiquilin 2
94232	Ubqln4	16335952	ubiquilin 4
22222	Ubr1	16335952	ubiquitin protein ligase E3 component n-recognin 1
70790	Ubr5	16335952	ubiquitin protein ligase E3 component n-recognin 5
21429	Ubtf	16335952	upstream binding transcription factor, RNA polymerase I
56207	Uchl5	16335952	ubiquitin carboxyl-terminal esterase L5
22228	Ucp2	16335952	uncoupling protein 2 (mitochondrial, proton carrier)
217012	Unc45b	16335952	unc-45 homolog B (C. elegans)
74996	Usp47	16335952	ubiquitin specific peptidase 47
98910	Usp6nl	16335952	USP6 N-terminal like
22284	Usp9x	16335952	ubiquitin specific peptidase 9, X chromosome
22288	Utrn	16335952	utrophin
26949	Vat1	16335952	vesicle amine transport protein 1 homolog (T californica)
22329	Vcam1	16335952	vascular cell adhesion molecule 1
269523	Vcp	16335952	valosin containing protein
666173	Vps13b	16335952	vacuolar protein sorting 13B (yeast)
66700	Vps24	16335952	vacuolar protein sorting 24 (yeast)
245944	Vps54	16335952	vacuolar protein sorting 54 (yeast)
22370	Vtn	16335952	vitronectin
22371	Vwf	16335952	Von Willebrand factor homolog
72145	Wdfy3	16335952	WD repeat and FYVE domain containing 3
320808	Wdr22	16335952	WD repeat domain 22
74320	Wdr33	16335952	WD repeat domain 33
232341	Wnk1	16335952	WNK lysine deficient protein kinase 1
211652	Wwc1	16335952	WW, C2 and coiled-coil domain containing 1
107568	Wwp1	16335952	WW domain containing E3 ubiquitin protein ligase 1
65246	Xpo7	16335952	exportin 7
16969	Zbtb7a	16335952	zinc finger and BTB domain containing 7a
70579	Zc3h11a	16335952	zinc finger CCCH type containing 11A
67302	Zc3h13	16335952	zinc finger CCCH type containing 13
75553	Zc3h14	16335952	zinc finger CCCH type containing 14
69085	Zcchc9	16335952	zinc finger, CCHC domain containing 9
66980	Zdhhc6	16335952	zinc finger, DHHC domain containing 6
21417	Zeb1	16335952	zinc finger E-box binding homeobox 1
11906	Zfhx3	16335952	zinc finger homeobox 3
140482	Zfp358	16335952	zinc finger protein 358
216049	Zfp365	16335952	zinc finger protein 365
381410	Zfp408	16335952	zinc finger protein 408
52521	Zfp622	16335952	zinc finger protein 622
52397	Zfp644	16335952	zinc finger protein 644
109910	Zfp91	16335952	zinc finger protein 91
22772	Zic2	16335952	zinc finger protein of the cerebellum 2
22773	Zic3	16335952	zinc finger protein of the cerebellum 3
328365	Zmiz1	16335952	zinc finger, MIZ-type containing 1
76007	Zmym2	16335952	zinc finger, MYM-type 2
66185	1110037F02Rik	16684767	RIKEN cDNA 1110037F02 gene
71881	2310001A20Rik	16684767	RIKEN cDNA 2310001A20 gene
66421	2410004B18Rik	16684767	RIKEN cDNA 2410004B18 gene
72425	2410042D21Rik	16684767	RIKEN cDNA 2410042D21 gene
77006	2600009E05Rik	16684767	RIKEN cDNA 2600009E05 gene
69227	2810407C02Rik	16684767	RIKEN cDNA 2810407C02 gene
230648	4732418C07Rik	16684767	RIKEN cDNA 4732418C07 gene
27410	Abca3	16684767	ATP-binding cassette, sub-family A (ABC1), member 3
76192	Abhd12	16684767	abhydrolase domain containing 12
11308	Abi1	16684767	abl-interactor 1
52538	Acaa2	16684767	acetyl-Coenzyme A acyltransferase 2 (mitochondrial 3-oxoacyl-Coenzyme A thiolase)
110446	Acat1	16684767	acetyl-Coenzyme A acetyltransferase 1
110460	Acat2	16684767	acetyl-Coenzyme A acetyltransferase 2
224530	Acat3	16684767	acetyl-Coenzyme A acetyltransferase 3
56215	Acin1	16684767	apoptotic chromatin condensation inducer 1
104112	Acly	16684767	ATP citrate lyase
11429	Aco2	16684767	aconitase 2, mitochondrial
171210	Acot2	16684767	acyl-CoA thioesterase 2
74205	Acsl3	16684767	acyl-CoA synthetase long-chain family member 3
11475	Acta2	16684767	actin, alpha 2, smooth muscle, aorta
11461	Actb	16684767	actin, beta
11465	Actg1	16684767	actin, gamma, cytoplasmic 1
60595	Actn4	16684767	actinin alpha 4
56444	Actr10	16684767	ARP10 actin-related protein 10 homolog (S. cerevisiae)
66713	Actr2	16684767	ARP2 actin-related protein 2 homolog (yeast)
74117	Actr3	16684767	ARP3 actin-related protein 3 homolog (yeast)
11504	Adamts1	16684767	a disintegrin-like and metallopeptidase (reprolysin type) with thrombospondin type 1 motif, 1
11569	Aebp2	16684767	AE binding protein 2
17355	Aff1	16684767	AF4/FMR2 family, member 1
11593	Aga	16684767	aspartylglucosaminidase
52123	Agpat5	16684767	1-acylglycerol-3-phosphate O-acyltransferase 5 (lysophosphatidic acid acyltransferase, epsilon)
11603	Agrn	16684767	agrin
72947	Agxt2l2	16684767	alanine-glyoxylate aminotransferase 2-like 2
226747	Ahctf1	16684767	AT hook containing transcription factor 1
66395	Ahnak	16684767	AHNAK nucleoprotein (desmoyokin)
83397	Akap12	16684767	A kinase (PRKA) anchor protein (gravin) 12
75547	Akap13	16684767	A kinase (PRKA) anchor protein 13
100986	Akap9	16684767	A kinase (PRKA) anchor protein (yotiao) 9
58810	Akr1a4	16684767	aldo-keto reductase family 1, member A4 (aldehyde reductase)
11677	Akr1b3	16684767	aldo-keto reductase family 1, member B3 (aldose reductase)
11655	Alas1	16684767	aminolevulinic acid synthase 1
11658	Alcam	16684767	activated leukocyte cell adhesion molecule
11669	Aldh2	16684767	aldehyde dehydrogenase 2, mitochondrial
56752	Aldh9a1	16684767	aldehyde dehydrogenase 9, subfamily A1
11674	Aldoa	16684767	aldolase A, fructose-bisphosphate
11676	Aldoc	16684767	aldolase C, fructose-bisphosphate
11647	Alpl	16684767	alkaline phosphatase, liver/bone/kidney
71782	Ankle2	16684767	ankyrin repeat and LEM domain containing 2
12306	Anxa2	16684767	annexin A2
11745	Anxa3	16684767	annexin A3
11747	Anxa5	16684767	annexin A5
11750	Anxa7	16684767	annexin A7
11754	Aoc3	16684767	amine oxidase, copper containing 3
99982	Aof2	16684767	amine oxidase (flavin containing) domain 2
11787	Apbb2	16684767	amyloid beta (A4) precursor protein-binding, family B, member 2
11789	Apc	16684767	adenomatosis polyposis coli
11804	Aplp2	16684767	amyloid beta (A4) precursor-like protein 2
11815	Apod	16684767	apolipoprotein D
11820	App	16684767	amyloid beta (A4) precursor protein
11845	Arf6	16684767	ADP-ribosylation factor 6
99889	Arfip1	16684767	ADP-ribosylation factor interacting protein 1
228359	Arhgap1	16684767	Rho GTPase activating protein 1
192662	Arhgdia	16684767	Rho GDP dissociation inhibitor (GDI) alpha
11857	Arhgdib	16684767	Rho, GDP dissociation inhibitor (GDI) beta
93760	Arid1a	16684767	AT rich interactive domain 1A (SWI-like)
94246	Arid4b	16684767	AT rich interactive domain 4B (RBP1-like)
56443	Arpc1a	16684767	actin related protein 2/3 complex, subunit 1A
11867	Arpc1b	16684767	actin related protein 2/3 complex, subunit 1B
76709	Arpc2	16684767	actin related protein 2/3 complex, subunit 2
56378	Arpc3	16684767	actin related protein 2/3 complex, subunit 3
68089	Arpc4	16684767	actin related protein 2/3 complex, subunit 4
67771	Arpc5	16684767	actin related protein 2/3 complex, subunit 5
109689	Arrb1	16684767	arrestin, beta 1
320632	Ascc3l1	16684767	activating signal cointegrator 1 complex subunit 3-like 1
65973	Asph	16684767	aspartate-beta-hydroxylase
226641	Atf6	16684767	activating transcription factor 6
11927	Atox1	16684767	ATX1 (antioxidant protein 1) homolog 1 (yeast)
11933	Atp1b3	16684767	ATPase, Na+/K+ transporting, beta 3 polypeptide
11947	Atp5b	16684767	ATP synthase, H+ transporting mitochondrial F1 complex, beta subunit
11964	Atp6v1a	16684767	ATPase, H+ transporting, lysosomal V1 subunit A
12010	B2m	16684767	beta-2 microglobulin
53625	B3gnt2	16684767	UDP-GlcNAc:betaGal beta-1,3-N-acetylglucosaminyltransferase 2
70350	Basp1	16684767	brain abundant, membrane attached signal protein 1
53761	Bat2	16684767	HLA-B associated transcript 2
116848	Baz2a	16684767	bromodomain adjacent to zinc finger domain, 2A
407823	Baz2b	16684767	bromodomain adjacent to zinc finger domain, 2B
224273	BC043118	16684767	cDNA sequence BC043118
12038	Bche	16684767	butyrylcholinesterase
71458	Bcor	16684767	BCL6 interacting corepressor
12111	Bgn	16684767	biglycan
30948	Bin1	16684767	bridging integrator 1
104184	Blmh	16684767	bleomycin hydrolase
14533	Bloc1s1	16684767	biogenesis of lysosome-related organelles complex-1, subunit 1
12183	Bpgm	16684767	2,3-bisphosphoglycerate mutase
108013	Brunol4	16684767	bruno-like 4, RNA binding protein (Drosophila)
12215	Bsg	16684767	basigin
12217	Bsn	16684767	bassoon
218490	Btf3	16684767	basic transcription factor 3
12259	C1qa	16684767	complement component 1, q subcomponent, alpha polypeptide
12260	C1qb	16684767	complement component 1, q subcomponent, beta polypeptide
12262	C1qc	16684767	complement component 1, q subcomponent, C chain
77480	C330002I19Rik	16684767	RIKEN cDNA C330002I19 gene
12273	C5ar1	16684767	complement component 5a receptor 1
12293	Cacna2d1	16684767	calcium channel, voltage-dependent, alpha2/delta subunit 1
12301	Cacybp	16684767	calcyclin binding protein
54725	Cadm1	16684767	cell adhesion molecule 1
94332	Cadm3	16684767	cell adhesion molecule 3
12317	Calr	16684767	calreticulin
12321	Calu	16684767	calumenin
12322	Camk2a	16684767	calcium/calmodulin-dependent protein kinase II alpha
67886	Camsap1l1	16684767	calmodulin regulated spectrin-associated protein 1-like 1
12330	Canx	16684767	calnexin
12331	Cap1	16684767	CAP, adenylate cyclase-associated protein 1 (yeast)
12334	Capn2	16684767	calpain 2
12339	Capn7	16684767	calpain 7
12336	Capns1	16684767	calpain, small subunit 1
12340	Capza1	16684767	capping protein (actin filament) muscle Z-line, alpha 1
12343	Capza2	16684767	capping protein (actin filament) muscle Z-line, alpha 2
12345	Capzb	16684767	capping protein (actin filament) muscle Z-line, beta
12349	Car2	16684767	carbonic anhydrase 2
12380	Cast	16684767	calpastatin
12359	Cat	16684767	catalase
12417	Cbx3	16684767	chromobox homolog 3 (Drosophila HP1 gamma)
56036	Ccnl2	16684767	cyclin L2
12461	Cct2	16684767	chaperonin containing Tcp1, subunit 2 (beta)
12462	Cct3	16684767	chaperonin containing Tcp1, subunit 3 (gamma)
12464	Cct4	16684767	chaperonin containing Tcp1, subunit 4 (delta)
12468	Cct7	16684767	chaperonin containing Tcp1, subunit 7 (eta)
12469	Cct8	16684767	chaperonin containing Tcp1, subunit 8 (theta)
12476	Cd151	16684767	CD151 antigen
12490	Cd34	16684767	CD34 antigen
17064	Cd93	16684767	CD93 antigen
78334	Cdc2l6	16684767	cell division cycle 2-like 6 (CDK8-like)
12539	Cdc37	16684767	cell division cycle 37 homolog (S. cerevisiae)
12562	Cdh5	16684767	cadherin 5
68916	Cdkal1	16684767	CDK5 regulatory subunit associated protein 1-like 1
321022	Cdv3	16684767	carnitine deficiency-associated gene expressed in ventricle 3
74081	Cep350	16684767	centrosomal protein 350
12628	Cfh	16684767	complement component factor h
12631	Cfl1	16684767	cofilin 1, non-muscle
12632	Cfl2	16684767	cofilin 2, muscle
71389	Chd6	16684767	chromodomain helicase DNA binding protein 6
12653	Chgb	16684767	chromogranin B
12661	Chl1	16684767	cell adhesion molecule with homology to L1CAM
66917	Chordc1	16684767	cysteine and histidine-rich domain (CHORD)-containing, zinc-binding protein 1
12709	Ckb	16684767	creatine kinase, brain
114584	Clic1	16684767	chloride intracellular channel 1
29876	Clic4	16684767	chloride intracellular channel 4 (mitochondrial)
224796	Clic5	16684767	chloride intracellular channel 5
56430	Clip1	16684767	CAP-GLY domain containing linker protein 1
211286	Cln5	16684767	ceroid-lipofuscinosis, neuronal 5
65945	Clstn1	16684767	calsyntenin 1
74325	Cltb	16684767	clathrin, light polypeptide (Lcb)
67300	Cltc	16684767	clathrin, heavy polypeptide (Hc)
12759	Clu	16684767	clusterin
66588	Cmpk1	16684767	cytidine monophosphate (UMP-CMP) kinase 1
12785	Cnbp	16684767	cellular nucleic acid binding protein
66054	Cndp2	16684767	CNDP dipeptidase 2 (metallopeptidase M20 family)
12798	Cnn2	16684767	calponin 2
234594	Cnot1	16684767	CCR4-NOT transcription complex, subunit 1
12799	Cnp	16684767	2',3'-cyclic nucleotide 3' phosphodiesterase
56530	Cnpy2	16684767	canopy 2 homolog (zebrafish)
12805	Cntn1	16684767	contactin 1
66797	Cntnap2	16684767	contactin associated protein-like 2
12827	Col4a2	16684767	collagen, type IV, alpha 2
12847	Copa	16684767	coatomer protein complex subunit alpha
12721	Coro1a	16684767	coronin, actin binding protein 1A
72042	Cotl1	16684767	coactosin-like 1 (Dictyostelium)
12870	Cp	16684767	ceruloplasmin
12874	Cpd	16684767	carboxypeptidase D
70568	Cpne3	16684767	copine III
433375	Creg1	16684767	cellular repressor of E1A-stimulated genes 1
76737	Creld2	16684767	cysteine-rich with EGF-like domains 2
50766	Crim1	16684767	cysteine rich transmembrane BMP regulator 1 (chordin like)
12929	Crkl	16684767	v-crk sarcoma virus CT10 oncogene homolog (avian)-like
12974	Cs	16684767	citrate synthase
12977	Csf1	16684767	colony stimulating factor 1 (macrophage)
12978	Csf1r	16684767	colony stimulating factor 1 receptor
121021	Cspg4	16684767	chondroitin sulfate proteoglycan 4
13007	Csrp1	16684767	cysteine and glycine-rich protein 1
13010	Cst3	16684767	cystatin C
13014	Cstb	16684767	cystatin B
14219	Ctgf	16684767	connective tissue growth factor
19025	Ctsa	16684767	cathepsin A
13030	Ctsb	16684767	cathepsin B
13032	Ctsc	16684767	cathepsin C
13033	Ctsd	16684767	cathepsin D
13036	Ctsh	16684767	cathepsin H
13040	Ctss	16684767	cathepsin S
64138	Ctsz	16684767	cathepsin Z
26965	Cul1	16684767	cullin 1
52635	D12Ertd551e	16684767	DNA segment, Chr 12, ERATO Doi 551, expressed
28106	D17Wsu104e	16684767	DNA segment, Chr 17, Wayne State University 104, expressed
27999	D6Wsu176e	16684767	DNA segment, Chr 6, Wayne State University 176, expressed
69601	Dab2ip	16684767	disabled homolog 2 (Drosophila) interacting protein
13138	Dag1	16684767	dystroglycan 1
13167	Dbi	16684767	diazepam binding inhibitor
69654	Dctn2	16684767	dynactin 2
53598	Dctn3	16684767	dynactin 3
13194	Ddb1	16684767	damage specific DNA binding protein 1
56200	Ddx21	16684767	DEAD (Asp-Glu-Ala-Asp) box polypeptide 21
13205	Ddx3x	16684767	DEAD/H (Asp-Glu-Ala-Asp/His) box polypeptide 3, X-linked
64451	Dip2a	16684767	DIP2 disco-interacting protein 2 homolog A (Drosophila)
239667	Dip2b	16684767	DIP2 disco-interacting protein 2 homolog B (Drosophila)
50768	Dlc1	16684767	deleted in liver cancer 1
233335	Dmn	16684767	desmuslin
74330	Dnajc14	16684767	DnaJ (Hsp40) homolog, subfamily C, member 14
13423	Dnase2a	16684767	deoxyribonuclease II alpha
74006	Dnm1l	16684767	dynamin 1-like
13433	Dnmt1	16684767	DNA methyltransferase (cytosine-5) 1
13437	Dnpep	16684767	aspartyl aminopeptidase
12934	Dpysl2	16684767	dihydropyrimidinase-like 2
13494	Drg1	16684767	developmentally regulated GTP binding protein 1
72349	Dusp3	16684767	dual specificity phosphatase 3 (vaccinia virus phosphatase VH1-related)
56455	Dynll1	16684767	dynein light chain LC8-type 1
230857	Ece1	16684767	endothelin converting enzyme 1
55949	Eef1b2	16684767	eukaryotic translation elongation factor 1 beta 2
13629	Eef2	16684767	eukaryotic translation elongation factor 2
13642	Efnb2	16684767	ephrin B2
433182	EG433182	16684767	predicted gene, EG433182
13660	Ehd1	16684767	EH-domain containing 1
56347	Eif3c	16684767	eukaryotic translation initiation factor 3, subunit C
55944	Eif3d	16684767	eukaryotic translation initiation factor 3, subunit D
54709	Eif3i	16684767	eukaryotic translation initiation factor 3, subunit I
13681	Eif4a1	16684767	eukaryotic translation initiation factor 4A1
13682	Eif4a2	16684767	eukaryotic translation initiation factor 4A2
13690	Eif4g2	16684767	eukaryotic translation initiation factor 4, gamma 2
22384	Eif4h	16684767	eukaryotic translation initiation factor 4H
276770	Eif5a	16684767	eukaryotic translation initiation factor 5A
226982	Eif5b	16684767	eukaryotic translation initiation factor 5B
13717	Eln	16684767	elastin
170757	Eltd1	16684767	EGF, latrophilin seven transmembrane domain containing 1
72205	Eml2	16684767	echinoderm microtubule associated protein like 2
71946	Endod1	16684767	endonuclease domain containing 1
13805	Eng	16684767	endoglin
13806	Eno1	16684767	enolase 1, alpha non-neuron
13807	Eno2	16684767	enolase 2, gamma neuronal
18606	Enpp2	16684767	ectonucleotide pyrophosphatase/phosphodiesterase 2
100043462	ENSMUSG00000071497	16684767	predicted gene, ENSMUSG00000071497
13849	Ephx1	16684767	epoxide hydrolase 1, microsomal
107508	Eprs	16684767	glutamyl-prolyl-tRNA synthetase
67397	Erp29	16684767	endoplasmic reticulum protein 29
69524	Esam	16684767	endothelial cell-specific adhesion molecule
13885	Esd	16684767	esterase D/formylglutathione hydrolase
66580	Esf1	16684767	ESF1, nucleolar pre-rRNA processing protein, homolog (S. cerevisiae)
14013	Evi1	16684767	ecotropic viral integration site 1
58193	Extl2	16684767	exostoses (multiple)-like 2
16456	F11r	16684767	F11 receptor
16592	Fabp5	16684767	fatty acid binding protein 5, epidermal
14109	Fau	16684767	Finkel-Biskis-Reilly murine sarcoma virus (FBR-MuSV) ubiquitously expressed (fox derived)
14131	Fcgr3	16684767	Fc receptor, IgG, low affinity III
14156	Fen1	16684767	flap structure specific endonuclease 1
14199	Fhl1	16684767	four and a half LIM domains 1
66899	Fip1l1	16684767	FIP1 like 1 (S. cerevisiae)
14225	Fkbp1a	16684767	FK506 binding protein 1a
14227	Fkbp2	16684767	FK506 binding protein 2
30795	Fkbp3	16684767	FK506 binding protein 3
14228	Fkbp4	16684767	FK506 binding protein 4
14248	Flii	16684767	flightless I homolog (Drosophila)
192176	Flna	16684767	filamin, alpha
286940	Flnb	16684767	filamin, beta
14251	Flot1	16684767	flotillin 1
14257	Flt4	16684767	FMS-like tyrosine kinase 4
14268	Fn1	16684767	fibronectin 1
320365	Fry	16684767	furry homolog (Drosophila)
72313	Fryl	16684767	furry homolog-like (Drosophila)
14086	Fscn1	16684767	fascin homolog 1, actin bundling protein (Strongylocentrotus purpuratus)
14314	Fstl1	16684767	follistatin-like 1
14319	Fth1	16684767	ferritin heavy chain 1
14325	Ftl1	16684767	ferritin light chain 1
14337	Ftl2	16684767	ferritin light chain 2
51886	Fubp1	16684767	far upstream element (FUSE) binding protein 1
71665	Fuca1	16684767	fucosidase, alpha-L- 1, tissue
14368	Fzd6	16684767	frizzled homolog 6 (Drosophila)
27041	G3bp1	16684767	Ras-GTPase-activating protein SH3-domain binding protein 1
14423	Galnt1	16684767	UDP-N-acetyl-alpha-D-galactosamine:polypeptide N-acetylgalactosaminyltransferase 1
14456	Gas6	16684767	growth arrest specific 6
234366	Gatad2a	16684767	GATA zinc finger domain containing 2A
67092	Gatm	16684767	glycine amidinotransferase (L-arginine:glycine amidinotransferase)
72972	Gcap14	16684767	granule cell antiserum positive 14
14538	Gcnt2	16684767	glucosaminyl (N-acetyl) transferase 2, I-branching enzyme
68133	Gcsh	16684767	glycine cleavage system protein H (aminomethyl carrier)
14567	Gdi1	16684767	guanosine diphosphate (GDP) dissociation inhibitor 1
14569	Gdi2	16684767	guanosine diphosphate (GDP) dissociation inhibitor 2
14586	Gfra2	16684767	glial cell line derived neurotrophic factor family receptor alpha 2
20340	Glg1	16684767	golgi apparatus protein 1
109801	Glo1	16684767	glyoxalase 1
14661	Glud1	16684767	glutamate dehydrogenase 1
14645	Glul	16684767	glutamate-ammonia ligase (glutamine synthetase)
63985	Gmfb	16684767	glia maturation factor, beta
14678	Gnai2	16684767	guanine nucleotide binding protein (G protein), alpha inhibiting 2
14688	Gnb1	16684767	guanine nucleotide binding protein (G protein), beta 1
14696	Gnb4	16684767	guanine nucleotide binding protein (G protein), beta 4
54214	Golga4	16684767	golgi autoantigen, golgin subfamily a, 4
105348	Golm1	16684767	golgi membrane protein 1
14718	Got1	16684767	glutamate oxaloacetate transaminase 1, soluble
14719	Got2	16684767	glutamate oxaloacetate transaminase 2, mitochondrial
66614	Gpatch4	16684767	G patch domain containing 4
14751	Gpi1	16684767	glucose phosphate isomerase 1
224792	Gpr116	16684767	G protein-coupled receptor 116
78560	Gpr124	16684767	G protein-coupled receptor 124
625249	Gpx4	16684767	glutathione peroxidase 4
14824	Grn	16684767	granulin
227753	Gsn	16684767	gelsolin
14852	Gspt1	16684767	G1 to S phase transition 1
14782	Gsr	16684767	glutathione reductase
232440	H2afj	16684767	H2A histone family, member J
51788	H2afz	16684767	H2A histone family, member Z
14964	H2-D1	16684767	histocompatibility 2, D region locus 1
14972	H2-K1	16684767	histocompatibility 2, K1, K region
15115	Hars	16684767	histidyl-tRNA synthetase
15122	Hba-a1	16684767	hemoglobin alpha, adult chain 1
73389	Hbp1	16684767	high mobility group box transcription factor 1
15204	Herc2	16684767	hect (homologous to the E6-AP (UBE3A) carboxyl terminus) domain and RCC1 (CHC1)-like domain (RLD) 2
15211	Hexa	16684767	hexosaminidase A
15212	Hexb	16684767	hexosaminidase B
15213	Hey1	16684767	hairy/enhancer-of-split related with YRPW motif 1
15254	Hint1	16684767	histidine triad nucleotide binding protein 1
68024	Hist1h2bc	16684767	histone cluster 1, H2bc
319188	Hist1h2bp	16684767	histone cluster 1, H2bp
319190	Hist2h2be	16684767	histone cluster 2, H2be
319162	Hist3h2a	16684767	histone cluster 3, H2a
15277	Hk2	16684767	hexokinase 2
15361	Hmga1	16684767	high mobility group AT-hook 1
53379	Hnrnpa2b1	16684767	heterogeneous nuclear ribonucleoprotein A2/B1
15381	Hnrnpc	16684767	heterogeneous nuclear ribonucleoprotein C
59013	Hnrnph1	16684767	heterogeneous nuclear ribonucleoprotein H1
76936	Hnrnpm	16684767	heterogeneous nuclear ribonucleoprotein M
15444	Hpca	16684767	hippocalcin
53602	Hpcal1	16684767	hippocalcin-like 1
15452	Hprt1	16684767	hypoxanthine guanine phosphoribosyl transferase 1
114664	Hsd17b11	16684767	hydroxysteroid (17-beta) dehydrogenase 11
15519	Hsp90aa1	16684767	heat shock protein 90, alpha (cytosolic), class A member 1
15516	Hsp90ab1	16684767	heat shock protein 90kDa alpha (cytosolic), class B member 1
22027	Hsp90b1	16684767	heat shock protein 90, beta (Grp94), member 1
50497	Hspa14	16684767	heat shock protein 14
15512	Hspa2	16684767	heat shock protein 2
15525	Hspa4	16684767	heat shock protein 4
14828	Hspa5	16684767	heat shock protein 5
15481	Hspa8	16684767	heat shock protein 8
15507	Hspb1	16684767	heat shock protein 1
15510	Hspd1	16684767	heat shock protein 1 (chaperonin)
15528	Hspe1	16684767	heat shock protein 1 (chaperonin 10)
15505	Hsph1	16684767	heat shock 105kDa/110kDa protein 1
56213	Htra1	16684767	HtrA serine peptidase 1
12282	Hyou1	16684767	hypoxia up-regulated 1
15894	Icam1	16684767	intercellular adhesion molecule 1
15896	Icam2	16684767	intercellular adhesion molecule 2
15931	Ids	16684767	iduronate 2-sulfatase
15975	Ifnar1	16684767	interferon (alpha and beta) receptor 1
15976	Ifnar2	16684767	interferon (alpha and beta) receptor 2
16002	Igf2	16684767	insulin-like growth factor 2
16010	Igfbp4	16684767	insulin-like growth factor binding protein 4
29817	Igfbp7	16684767	insulin-like growth factor binding protein 7
171463	Il17rd	16684767	interleukin 17 receptor D
16177	Il1r1	16684767	interleukin 1 receptor, type I
16194	Il6ra	16684767	interleukin 6 receptor, alpha
16195	Il6st	16684767	interleukin 6 signal transducer
16202	Ilk	16684767	integrin linked kinase
76614	Immt	16684767	inner membrane protein, mitochondrial
16403	Itga6	16684767	integrin alpha 6
16412	Itgb1	16684767	integrin beta 1 (fibronectin receptor beta)
16414	Itgb2	16684767	integrin beta 2
16416	Itgb3	16684767	integrin beta 3
209378	Itih5	16684767	inter-alpha (globulin) inhibitor H5
320404	Itpkb	16684767	inositol 1,4,5-trisphosphate 3-kinase B
20403	Itsn2	16684767	intersectin 2
16449	Jag1	16684767	jagged 1
67374	Jam2	16684767	junction adhesion molecule 2
108829	Jmjd1c	16684767	jumonji domain containing 1C
545156	Kalrn	16684767	kalirin, RhoGEF kinase
16542	Kdr	16684767	kinase insert domain protein receptor
16573	Kif5b	16684767	kinesin family member 5B
16211	Kpnb1	16684767	karyopherin (importin) beta 1
52855	Lair1	16684767	leukocyte-associated Ig-like receptor 1
16775	Lama4	16684767	laminin, alpha 4
16776	Lama5	16684767	laminin, alpha 5
16779	Lamb2	16684767	laminin, beta 2
226519	Lamc1	16684767	laminin, gamma 1
16784	Lamp2	16684767	lysosomal-associated membrane protein 2
66988	Lap3	16684767	leucine aminopeptidase 3
16796	Lasp1	16684767	LIM and SH3 protein 1
18826	Lcp1	16684767	lymphocyte cytosolic protein 1
16828	Ldha	16684767	lactate dehydrogenase A
16832	Ldhb	16684767	lactate dehydrogenase B
16835	Ldlr	16684767	low density lipoprotein receptor
16852	Lgals1	16684767	lectin, galactose binding, soluble 1
56048	Lgals8	16684767	lectin, galactose binding, soluble 8
77569	Limch1	16684767	LIM and calponin homology domains 1
225341	Lims2	16684767	LIM and senescent cell antigen like domains 2
66890	Lman2	16684767	lectin, mannose-binding 2
16905	Lmna	16684767	lamin A
100039786	LOC100039786	16684767	similar to Ywhaq protein
100040592	LOC100040592	16684767	similar to Hmgcs1 protein
380916	Lrch1	16684767	leucine-rich repeats and calponin homology (CH) domain containing 1
108075	Ltbp4	16684767	latent transforming growth factor beta binding protein 4
17096	Lyn	16684767	Yamaguchi sarcoma viral (v-yes-1) oncogene homolog
11426	Macf1	16684767	microtubule-actin crosslinking factor 1
228355	Madd	16684767	MAP-kinase activating death domain
80884	Maged2	16684767	melanoma antigen, family D, 2
17155	Man1a	16684767	mannosidase 1, alpha
17159	Man2b1	16684767	mannosidase 2, alpha B1
26406	Map3k3	16684767	mitogen-activated protein kinase kinase kinase 3
26921	Map4k4	16684767	mitogen-activated protein kinase kinase kinase kinase 4
13589	Mapre1	16684767	microtubule-associated protein, RP/EB family, member 1
212307	Mapre2	16684767	microtubule-associated protein, RP/EB family, member 2
232087	Mat2a	16684767	methionine adenosyltransferase II, alpha
108645	Mat2b	16684767	methionine adenosyltransferase II, beta
17184	Matr3	16684767	matrin 3
23943	Mbc2	16684767	membrane bound C2 domain containing protein
17448	Mdh2	16684767	malate dehydrogenase 2, NAD (mitochondrial)
76199	Med13l	16684767	mediator complex subunit 13-like
269878	Megf8	16684767	multiple EGF-like-domains 8
17289	Mertk	16684767	c-mer proto-oncogene tyrosine kinase
67532	Mfap1a	16684767	microfibrillar-associated protein 1A
338366	Mia3	16684767	melanoma inhibitory activity 3
225164	Mib1	16684767	mindbomb homolog 1 (Drosophila)
17356	Mllt4	16684767	myeloid/lymphoid or mixed-lineage leukemia (trithorax homolog, Drosophila); translocated to, 4
246198	Mllt6	16684767	myeloid/lymphoid or mixed-lineage leukemia (trithorax homolog, Drosophila); translocated to, 6
105450	Mmrn2	16684767	multimerin 2
232157	Mobkl1b	16684767	MOB1, Mps One Binder kinase activator-like 1B (yeast)
[truncated: 1,572 more rows]
